# Supplementary material for: catena-Poly[[tetra-μ3-isonicotinato-μ3-oxalato-μ2-oxalato-disamarium(III)disilver(I)] dihydrate]
Source: Acta Crystallogr Sect E Struct Rep Online. 2009 Dec 24;66(Pt 1):m88–9. doi: 10.1107/S1600536809054208 (PMC2980152; doi:10.1107/S1600536809054208)
Supplement: Supplementary file 1 [file e-66-00m88-sup1.cif]

##############################################################################
###                                                                        ###
###        Electronic paper (Acta Crystallographica Section E)             ###
###                                                                        ###
##############################################################################
#                                                                            #
# This CIF contains the data in a paper accepted for publication in Acta     #
# Crystallographica Section E. It conforms to the requirements of Notes      #
# for Authors for Section E, and has been peer reviewed under the auspices   #
# of the IUCr Commission on Journals.                                        #
#                                                                            #
# Full details of the Crystallographic Information File format               #
# are given in the paper "The Crystallographic Information File (CIF):       #
# a New Standard Archive File for Crystallography" by S. R. Hall, F. H.      #
# Allen and I. D. Brown [Acta Cryst. (1991), A47, 655-685].                  #
#                                                                            #
# The current version of the core CIF dictionary is obtainable from          #
# ftp://ftp.iucr.org/pub/cif_core.dic. The current version number is 2.4.    #
#                                                                            #
# Software is freely available for graphical display of the structure(s) in  #
# this CIF.  For information consult the CIF home page http://www.iucr.org/  #
# cif/home.html                                                              #
#                                                                            #
# This file may be used for bona fide research purposes within the           #
# scientific community so long as proper attribution is given to the journal # 
# article from which it was obtained.                                        #
#                                                                            #
##############################################################################
                                             
data_I
_audit_creation_method     SHELXL97
_chemical_name_systematic
;
<i>catena</i>-Poly[[tetra-\m~3~-isonicotinato-\m~3~-oxalato-\m~2~-oxalato-
disamarium(III)disilver(I)] dihydrate]
;
_chemical_name_common     ?
_chemical_formula_moiety     'C14 H8 Ag N2 O8 Sm, H2 O'
_chemical_formula_sum     'C14 H10 Ag N2 O9 Sm'
_chemical_formula_iupac     '[Ag Sm (C6 H4 N O2)2 (C2 O4)], H2 O'
_chemical_formula_weight     608.47
_chemical_melting_point     ?
_symmetry_cell_setting     monoclinic
_symmetry_space_group_name_H-M     'C 2/c'
_symmetry_space_group_name_Hall     '-C 2yc'
loop_
    _symmetry_equiv_pos_site_id
    _symmetry_equiv_pos_as_xyz
    1 x,y,z
    2 -x,y,1/2-z
    3 -x,-y,-z
    4 x,-y,1/2+z
    5 1/2+x,1/2+y,z
    6 1/2-x,1/2+y,1/2-z
    7 1/2-x,1/2-y,-z
    8 1/2+x,1/2-y,1/2+z
_cell_length_a     22.0484(18)
_cell_length_b     9.2372(8)
_cell_length_c     17.1137(14)
_cell_angle_alpha     90.00
_cell_angle_beta     108.1230(10)
_cell_angle_gamma     90.00
_cell_volume     3312.6(5)
_cell_formula_units_Z     8
_cell_measurement_reflns_used     3815
_cell_measurement_theta_min     2.41
_cell_measurement_theta_max     27.79
_cell_measurement_temperature     298(2)
_exptl_crystal_description     prism
_exptl_crystal_colour     colorless
_exptl_crystal_size_max     0.30
_exptl_crystal_size_mid     0.23
_exptl_crystal_size_min     0.18
_exptl_crystal_density_diffrn     2.440
_exptl_crystal_density_meas     ?
_exptl_crystal_density_method     'not measured'
_exptl_crystal_F_000     2312
_exptl_absorpt_coefficient_mu     4.748
_exptl_absorpt_correction_type     'multi-scan'
_exptl_absorpt_process_details     '(<i>SADABS</i>; Sheldrick, 2004)'
_exptl_absorpt_correction_T_min     0.330
_exptl_absorpt_correction_T_max     0.482
_exptl_special_details
;
;
_diffrn_ambient_temperature     298(2)
_diffrn_radiation_type     MoK\a
_diffrn_radiation_wavelength     0.71073
_diffrn_radiation_source     'fine-focus sealed tube'
_diffrn_radiation_monochromator     graphite
_diffrn_measurement_device_type
                                 'Bruker SMART APEX CCD-detector diffractometer'
_diffrn_measurement_method     '\w scans'
_diffrn_detector_area_resol_mean     ?
_diffrn_reflns_number     8766
_diffrn_reflns_av_R_equivalents     0.0567
_diffrn_reflns_av_sigmaI/netI     0.0678
_diffrn_reflns_theta_min     1.94
_diffrn_reflns_theta_max     26.00
_diffrn_reflns_theta_full     26.00
_diffrn_measured_fraction_theta_max     0.997
_diffrn_measured_fraction_theta_full     0.997
_diffrn_reflns_limit_h_min     -27
_diffrn_reflns_limit_h_max     27
_diffrn_reflns_limit_k_min     -11
_diffrn_reflns_limit_k_max     11
_diffrn_reflns_limit_l_min     -16
_diffrn_reflns_limit_l_max     21
_diffrn_standards_number     0
_diffrn_standards_interval_count     .
_diffrn_standards_interval_time     .
_diffrn_standards_decay_%     ?
_refine_special_details
;
 Refinement of F^2^ against ALL reflections.  The weighted R-factor wR and
 goodness of fit S are based on F^2^, conventional R-factors R are based
 on F, with F set to zero for negative F^2^. The threshold expression of
 F^2^ > 2sigma(F^2^) is used only for calculating R-factors(gt) etc. and is
 not relevant to the choice of reflections for refinement.  R-factors based
 on F^2^ are statistically about twice as large as those based on F, and R-
 factors based on ALL data will be even larger.
;
_reflns_number_total     3240
_reflns_number_gt     2789
_reflns_threshold_expression     I>2\s(I)
_refine_ls_structure_factor_coef     Fsqd
_refine_ls_matrix_type     full
_refine_ls_R_factor_all     0.0426
_refine_ls_R_factor_gt     0.0365
_refine_ls_wR_factor_gt     0.0919
_refine_ls_wR_factor_ref     0.0967
_refine_ls_goodness_of_fit_ref     1.081
_refine_ls_restrained_S_all     1.081
_refine_ls_number_reflns     3240
_refine_ls_number_parameters     244
_refine_ls_number_restraints     0
_refine_ls_hydrogen_treatment     constr
_refine_ls_weighting_scheme     calc
_refine_ls_weighting_details
         'calc w=1/[\s^2^(Fo^2^)+(0.0301P)^2^+2.6943P] where P=(Fo^2^+2Fc^2^)/3'
_atom_sites_solution_hydrogens     geom
_atom_sites_solution_primary     direct
_atom_sites_solution_secondary     difmap
_refine_ls_shift/su_max     0.000
_refine_ls_shift/su_mean     0.000
_refine_diff_density_max     1.425
_refine_diff_density_min     -1.498
_refine_ls_extinction_method     none
_refine_ls_extinction_coef     ?
loop_
    _atom_type_symbol
    _atom_type_description
    _atom_type_scat_dispersion_real
    _atom_type_scat_dispersion_imag
    _atom_type_scat_source
    'C' 'C' 0.0033 0.0016
                         'International Tables Vol C Tables 4.2.6.8 and 6.1.1.4'
    'H' 'H' 0.0000 0.0000
                         'International Tables Vol C Tables 4.2.6.8 and 6.1.1.4'
    'N' 'N' 0.0061 0.0033
                         'International Tables Vol C Tables 4.2.6.8 and 6.1.1.4'
    'O' 'O' 0.0106 0.0060
                         'International Tables Vol C Tables 4.2.6.8 and 6.1.1.4'
    'Ag' 'Ag' -0.8971 1.1015
                         'International Tables Vol C Tables 4.2.6.8 and 6.1.1.4'
    'Sm' 'Sm' -0.1638 3.4418
                         'International Tables Vol C Tables 4.2.6.8 and 6.1.1.4'
_computing_data_collection     '<i>SMART</i> (Bruker, 2004)'
_computing_cell_refinement     '<i>SAINT</i> (Bruker, 2004)'
_computing_data_reduction     '<i>SAINT</i> (Bruker, 2004)'
_computing_structure_solution     '<i>SHELXS97</i> (Sheldrick, 2008)'
_computing_structure_refinement     '<i>SHELXL97</i> (Sheldrick, 2008)'
_computing_molecular_graphics     '<i>SHELXTL</i> (Sheldrick, 2008)'
_computing_publication_material     '<i>SHELXTL</i> (Sheldrick, 2008)'
loop_
    _atom_site_type_symbol
    _atom_site_label
    _atom_site_fract_x
    _atom_site_fract_y
    _atom_site_fract_z
    _atom_site_U_iso_or_equiv
    _atom_site_adp_type
    _atom_site_calc_flag
    _atom_site_refinement_flags
    _atom_site_occupancy
    _atom_site_disorder_assembly
    _atom_site_disorder_group
    Ag Ag1 0.17077(3) 0.56369(8) 0.13601(4) 0.0685(2) Uani d . 1 . .
    C C1 0.5352(2) 0.0142(5) 0.0244(3) 0.0262(11) Uani d . 1 . .
    C C2 0.5364(2) 0.2525(5) -0.2303(3) 0.0240(11) Uani d . 1 . .
    C C3 0.3774(2) 0.4799(6) -0.0550(3) 0.0278(11) Uani d . 1 . .
    C C4 0.3236(3) 0.5115(6) -0.0213(3) 0.0317(12) Uani d . 1 . .
    C C5 0.2693(4) 0.4269(10) -0.0417(6) 0.082(3) Uani d . 1 . .
    H H5 0.2627 0.3567 -0.0825 0.098 Uiso calc R 1 . .
    C C6 0.3283(3) 0.6170(8) 0.0352(5) 0.0520(18) Uani d . 1 . .
    H H6 0.3623 0.6817 0.0473 0.062 Uiso calc R 1 . .
    C C7 0.2830(3) 0.6284(8) 0.0745(4) 0.0527(19) Uani d . 1 . .
    H H7 0.2884 0.6992 0.1148 0.063 Uiso calc R 1 . .
    C C8 0.2246(4) 0.4474(10) -0.0008(6) 0.086(3) Uani d . 1 . .
    H H8 0.1878 0.3910 -0.0155 0.103 Uiso calc R 1 . .
    C C9 0.1123(4) 0.5823(7) 0.2779(5) 0.064(2) Uani d . 1 . .
    H H9 0.1160 0.4822 0.2760 0.077 Uiso calc R 1 . .
    C C10 0.1345(3) 0.8035(7) 0.2388(4) 0.0437(16) Uani d . 1 . .
    H H10 0.1547 0.8615 0.2101 0.052 Uiso calc R 1 . .
    C C11 0.1016(3) 0.8711(7) 0.2855(4) 0.0408(15) Uani d . 1 . .
    H H11 0.0985 0.9714 0.2866 0.049 Uiso calc R 1 . .
    C C12 0.0803(3) 0.6383(7) 0.3267(4) 0.0490(18) Uani d . 1 . .
    H H12 0.0630 0.5773 0.3574 0.059 Uiso calc R 1 . .
    C C13 0.0734(3) 0.7849(6) 0.3305(3) 0.0255(11) Uani d . 1 . .
    C C14 0.0374(2) 0.8525(6) 0.3833(3) 0.0262(11) Uani d . 1 . .
    N N1 0.1388(2) 0.6622(6) 0.2325(3) 0.0420(13) Uani d . 1 . .
    N N2 0.2324(3) 0.5447(6) 0.0585(3) 0.0492(14) Uani d . 1 . .
    O O1 0.0347(2) 0.7806(4) 0.4442(2) 0.0353(9) Uani d . 1 . .
    O O2 0.01455(19) 0.9765(4) 0.3628(2) 0.0337(9) Uani d . 1 . .
    O O3 0.37193(18) 0.3777(5) -0.1045(2) 0.0388(10) Uani d . 1 . .
    O O4 0.42816(17) 0.5524(4) -0.0283(2) 0.0316(8) Uani d . 1 . .
    O O5 0.56218(17) -0.0747(4) 0.0790(2) 0.0286(8) Uani d . 1 . .
    O O6 0.55987(17) 0.1263(4) 0.0070(2) 0.0307(8) Uani d . 1 . .
    O O7 0.55695(18) 0.2331(4) -0.1546(2) 0.0332(9) Uani d . 1 . .
    O O8 0.56874(17) 0.2685(4) -0.2785(2) 0.0309(8) Uani d . 1 . .
    O O1W 0.2965(3) 0.1982(6) -0.2401(4) 0.0729(17) Uani d . 1 . .
    H H1W 0.3311 0.2196 -0.2506 0.109 Uiso d R 1 . .
    H H2W 0.2925 0.2570 -0.2031 0.109 Uiso d R 1 . .
    Sm Sm1 0.487549(12) 0.31384(3) -0.073228(15) 0.02264(12) Uani d . 1 . .
loop_
    _atom_site_aniso_label
    _atom_site_aniso_U_11
    _atom_site_aniso_U_22
    _atom_site_aniso_U_33
    _atom_site_aniso_U_12
    _atom_site_aniso_U_13
    _atom_site_aniso_U_23
    Ag1 0.0488(3) 0.1075(6) 0.0651(4) -0.0103(3) 0.0408(3) -0.0402(4)
    C1 0.037(3) 0.022(3) 0.025(3) -0.004(2) 0.017(2) -0.005(2)
    C2 0.036(3) 0.016(3) 0.027(3) 0.000(2) 0.020(2) 0.000(2)
    C3 0.027(3) 0.035(3) 0.022(3) 0.002(2) 0.010(2) 0.003(2)
    C4 0.029(3) 0.041(3) 0.031(3) -0.004(2) 0.017(2) -0.003(2)
    C5 0.063(5) 0.109(7) 0.099(7) -0.046(5) 0.061(5) -0.083(6)
    C6 0.036(3) 0.056(4) 0.071(5) -0.012(3) 0.027(3) -0.032(4)
    C7 0.037(3) 0.067(5) 0.057(4) -0.006(3) 0.020(3) -0.037(4)
    C8 0.068(5) 0.110(8) 0.109(7) -0.049(5) 0.070(5) -0.069(6)
    C9 0.090(6) 0.031(4) 0.104(6) -0.011(3) 0.080(5) -0.017(4)
    C10 0.048(4) 0.054(4) 0.042(4) 0.001(3) 0.032(3) 0.006(3)
    C11 0.056(4) 0.033(3) 0.047(4) 0.011(3) 0.035(3) 0.016(3)
    C12 0.072(5) 0.028(3) 0.072(5) -0.007(3) 0.059(4) -0.005(3)
    C13 0.031(3) 0.030(3) 0.018(2) 0.003(2) 0.013(2) 0.001(2)
    C14 0.030(3) 0.027(3) 0.028(3) -0.001(2) 0.017(2) -0.005(2)
    N1 0.045(3) 0.049(3) 0.044(3) -0.006(2) 0.031(3) -0.018(2)
    N2 0.045(3) 0.066(4) 0.051(3) -0.001(3) 0.034(3) -0.016(3)
    O1 0.052(3) 0.033(2) 0.030(2) 0.0029(18) 0.0265(19) 0.0004(17)
    O2 0.050(2) 0.028(2) 0.030(2) 0.0086(17) 0.0228(18) -0.0002(16)
    O3 0.035(2) 0.050(3) 0.037(2) -0.0027(18) 0.0180(18) -0.015(2)
    O4 0.0268(19) 0.036(2) 0.035(2) -0.0004(17) 0.0138(16) 0.0022(17)
    O5 0.035(2) 0.0238(19) 0.028(2) -0.0042(15) 0.0108(16) 0.0055(15)
    O6 0.030(2) 0.026(2) 0.040(2) -0.0057(16) 0.0180(17) 0.0028(17)
    O7 0.039(2) 0.041(2) 0.025(2) 0.0037(18) 0.0167(17) 0.0006(17)
    O8 0.033(2) 0.035(2) 0.033(2) 0.0030(16) 0.0217(17) 0.0026(17)
    O1W 0.058(3) 0.081(4) 0.080(4) -0.006(3) 0.022(3) -0.011(3)
    Sm1 0.02976(18) 0.02037(18) 0.02401(18) -0.00243(10) 0.01742(13) -0.00082(9)
_geom_special_details
;
 All esds (except the esd in the dihedral angle between two l.s. planes)
 are estimated using the full covariance matrix.  The cell esds are taken
 into account individually in the estimation of esds in distances, angles
 and torsion angles; correlations between esds in cell parameters are only
 used when they are defined by crystal symmetry.  An approximate (isotropic)
 treatment of cell esds is used for estimating esds involving l.s. planes.
;
loop_
    _geom_bond_atom_site_label_1
    _geom_bond_atom_site_label_2
    _geom_bond_site_symmetry_1
    _geom_bond_site_symmetry_2
    _geom_bond_distance
    _geom_bond_publ_flag
    Sm1 O3 . . 2.507(4) no
    Sm1 O4 . . 2.791(4) no
    Sm1 O6 . . 2.463(4) no
    Sm1 O7 . . 2.483(4) no
    Sm1 O8 . 2_654 2.489(3) no
    Sm1 O5 . 3_655 2.454(4) no
    Sm1 O4 . 3_665 2.448(4) no
    Sm1 O1 . 6_545 2.426(4) no
    Sm1 O2 . 8_564 2.389(4) no
    Ag1 N1 . . 2.185(5) no
    Ag1 N2 . . 2.181(6) no
    Ag1 O5 . 5_455 2.620(4) no
    O1 C14 . . 1.253(6) no
    O2 C14 . . 1.257(7) no
    O3 C3 . . 1.249(7) no
    O4 C3 . . 1.262(6) no
    O5 C1 . . 1.247(6) no
    O6 C1 . . 1.248(6) no
    O7 C2 . . 1.245(6) no
    O8 C2 . . 1.256(6) no
    O1W H2W . . 0.8600 no
    O1W H1W . . 0.8600 no
    N1 C10 . . 1.316(9) no
    N1 C9 . . 1.331(10) no
    N2 C8 . . 1.326(11) no
    N2 C7 . . 1.314(10) no
    C1 C1 . 3_655 1.539(7) no
    C2 C2 . 2_654 1.536(7) no
    C3 C4 . . 1.500(8) no
    C4 C6 . . 1.354(9) no
    C4 C5 . . 1.381(11) no
    C5 C8 . . 1.388(13) no
    C6 C7 . . 1.371(10) no
    C9 C12 . . 1.353(11) no
    C10 C11 . . 1.384(10) no
    C11 C13 . . 1.383(9) no
    C12 C13 . . 1.367(9) no
    C13 C14 . . 1.511(8) no
    C5 H5 . . 0.9300 no
    C6 H6 . . 0.9300 no
    C7 H7 . . 0.9300 no
    C8 H8 . . 0.9300 no
    C9 H9 . . 0.9300 no
    C10 H10 . . 0.9300 no
    C11 H11 . . 0.9300 no
    C12 H12 . . 0.9300 no
loop_
    _geom_angle_atom_site_label_1
    _geom_angle_atom_site_label_2
    _geom_angle_atom_site_label_3
    _geom_angle_site_symmetry_1
    _geom_angle_site_symmetry_2
    _geom_angle_site_symmetry_3
    _geom_angle
    _geom_angle_publ_flag
    O3 Sm1 O4 . . . 48.69(12) no
    O3 Sm1 O6 . . . 136.35(13) no
    O3 Sm1 O7 . . . 135.58(11) no
    O3 Sm1 O8 . . 2_654 70.76(12) no
    O3 Sm1 O5 . . 3_655 77.95(14) no
    O3 Sm1 O4 . . 3_665 122.00(13) no
    O1 Sm1 O3 6_545 . . 75.17(13) no
    O2 Sm1 O3 8_564 . . 95.35(14) no
    O4 Sm1 O6 . . . 132.82(10) no
    O4 Sm1 O7 . . . 144.66(11) no
    O4 Sm1 O8 . . 2_654 106.61(11) no
    O4 Sm1 O5 . . 3_655 118.67(12) no
    O4 Sm1 O4 . . 3_665 73.95(12) no
    O1 Sm1 O4 6_545 . . 66.68(11) no
    O2 Sm1 O4 8_564 . . 72.02(12) no
    O6 Sm1 O7 . . . 72.32(12) no
    O6 Sm1 O8 . . 2_654 118.75(12) no
    O5 Sm1 O6 3_655 . . 65.99(12) no
    O4 Sm1 O6 3_665 . . 75.07(12) no
    O1 Sm1 O6 6_545 . . 71.50(13) no
    O2 Sm1 O6 8_564 . . 127.96(13) no
    O7 Sm1 O8 . . 2_654 64.94(12) no
    O5 Sm1 O7 3_655 . . 93.02(12) no
    O4 Sm1 O7 3_665 . . 94.90(12) no
    O1 Sm1 O7 6_545 . . 143.81(13) no
    O2 Sm1 O7 8_564 . . 72.64(13) no
    O5 Sm1 O8 3_655 . 2_654 74.50(11) no
    O4 Sm1 O8 3_665 . 2_654 146.76(12) no
    O1 Sm1 O8 6_545 . 2_654 136.79(13) no
    O2 Sm1 O8 8_564 . 2_654 77.62(12) no
    O4 Sm1 O5 3_665 . 3_655 135.56(11) no
    O1 Sm1 O5 6_545 . 3_655 73.05(12) no
    O2 Sm1 O5 8_564 . 3_655 151.99(11) no
    O1 Sm1 O4 6_545 . 3_665 75.03(13) no
    O2 Sm1 O4 8_564 . 3_665 70.96(12) no
    O1 Sm1 O2 6_545 . 8_564 132.02(12) no
    N1 Ag1 N2 . . . 154.3(2) no
    O5 Ag1 N1 5_455 . . 90.71(15) no
    O5 Ag1 N2 5_455 . . 113.85(17) no
    Sm1 O1 C14 6_555 . . 140.0(3) no
    Sm1 O2 C14 8_465 . . 138.3(3) no
    Sm1 O3 C3 . . . 99.0(3) no
    Sm1 O4 C3 . . . 85.4(3) no
    Sm1 O4 Sm1 . . 3_665 106.05(13) no
    Sm1 O4 C3 3_665 . . 156.5(3) no
    Sm1 O5 C1 3_655 . . 117.4(3) no
    Ag1 O5 C1 5_545 . . 97.2(3) no
    Sm1 O5 Ag1 3_655 . 5_545 143.05(16) no
    Sm1 O6 C1 . . . 117.5(3) no
    Sm1 O7 C2 . . . 116.9(3) no
    Sm1 O8 C2 2_654 . . 119.0(3) no
    H1W O1W H2W . . . 108.00 no
    Ag1 N1 C9 . . . 120.9(5) no
    Ag1 N1 C10 . . . 121.6(4) no
    C9 N1 C10 . . . 116.5(6) no
    Ag1 N2 C8 . . . 124.3(6) no
    C7 N2 C8 . . . 117.2(7) no
    Ag1 N2 C7 . . . 118.4(4) no
    O5 C1 O6 . . . 125.7(5) no
    O6 C1 C1 . . 3_655 116.9(4) no
    O5 C1 C1 . . 3_655 117.4(4) no
    O7 C2 O8 . . . 127.1(5) no
    O8 C2 C2 . . 2_654 116.2(4) no
    O7 C2 C2 . . 2_654 116.7(4) no
    O3 C3 O4 . . . 122.3(5) no
    O3 C3 C4 . . . 119.1(5) no
    O4 C3 C4 . . . 118.4(5) no
    C3 C4 C5 . . . 121.3(6) no
    C3 C4 C6 . . . 121.4(6) no
    C5 C4 C6 . . . 117.1(7) no
    C4 C5 C8 . . . 119.4(8) no
    C4 C6 C7 . . . 120.0(7) no
    N2 C7 C6 . . . 123.6(7) no
    N2 C8 C5 . . . 122.3(8) no
    N1 C9 C12 . . . 123.8(6) no
    N1 C10 C11 . . . 124.0(6) no
    C10 C11 C13 . . . 118.0(6) no
    C9 C12 C13 . . . 119.7(6) no
    C11 C13 C14 . . . 120.4(5) no
    C12 C13 C14 . . . 121.7(5) no
    C11 C13 C12 . . . 117.9(6) no
    O1 C14 O2 . . . 126.6(5) no
    O2 C14 C13 . . . 116.7(4) no
    O1 C14 C13 . . . 116.6(5) no
    C4 C5 H5 . . . 120.00 no
    C8 C5 H5 . . . 120.00 no
    C7 C6 H6 . . . 120.00 no
    C4 C6 H6 . . . 120.00 no
    N2 C7 H7 . . . 118.00 no
    C6 C7 H7 . . . 118.00 no
    C5 C8 H8 . . . 119.00 no
    N2 C8 H8 . . . 119.00 no
    N1 C9 H9 . . . 118.00 no
    C12 C9 H9 . . . 118.00 no
    C11 C10 H10 . . . 118.00 no
    N1 C10 H10 . . . 118.00 no
    C10 C11 H11 . . . 121.00 no
    C13 C11 H11 . . . 121.00 no
    C9 C12 H12 . . . 120.00 no
    C13 C12 H12 . . . 120.00 no
loop_
    _geom_torsion_atom_site_label_1
    _geom_torsion_atom_site_label_2
    _geom_torsion_atom_site_label_3
    _geom_torsion_atom_site_label_4
    _geom_torsion_site_symmetry_1
    _geom_torsion_site_symmetry_2
    _geom_torsion_site_symmetry_3
    _geom_torsion_site_symmetry_4
    _geom_torsion
    _geom_torsion_publ_flag
    O8 Sm1 O6 C1 2_654 . . . -72.4(4) no
    O5 Sm1 O6 C1 3_655 . . . -17.8(3) no
    O4 Sm1 O6 C1 3_665 . . . 140.3(4) no
    O1 Sm1 O6 C1 6_545 . . . 61.4(3) no
    O2 Sm1 O6 C1 8_564 . . . -169.2(3) no
    O3 Sm1 O7 C2 . . . . 17.4(4) no
    O4 Sm1 O7 C2 . . . . -61.6(4) no
    O6 Sm1 O7 C2 . . . . 156.9(4) no
    O8 Sm1 O7 C2 2_654 . . . 21.9(3) no
    O5 Sm1 O7 C2 3_655 . . . 93.3(3) no
    O3 Sm1 O1 C14 6_555 6_555 . . -84.5(6) no
    O4 Sm1 O1 C14 6_555 6_555 . . -33.5(5) no
    O6 Sm1 O1 C14 6_555 6_555 . . 124.1(6) no
    O7 Sm1 O1 C14 6_555 6_555 . . 122.7(5) no
    O4 Sm1 O1 C14 8_465 6_555 . . 45.2(5) no
    O4 Sm1 O2 C14 6_555 8_465 . . 26.1(5) no
    O3 Sm1 O2 C14 8_465 8_465 . . -95.9(5) no
    O4 Sm1 O2 C14 8_465 8_465 . . -52.6(5) no
    O6 Sm1 O2 C14 8_465 8_465 . . 78.2(5) no
    O7 Sm1 O2 C14 8_465 8_465 . . 127.8(5) no
    O4 Sm1 O3 C3 . . . . -11.8(3) no
    O6 Sm1 O3 C3 . . . . 101.1(4) no
    O7 Sm1 O3 C3 . . . . -142.7(3) no
    O8 Sm1 O3 C3 2_654 . . . -147.0(3) no
    O5 Sm1 O3 C3 3_655 . . . 135.4(3) no
    O4 Sm1 O3 C3 3_665 . . . -1.3(4) no
    O1 Sm1 O3 C3 6_545 . . . 60.0(3) no
    O2 Sm1 O3 C3 8_564 . . . -72.1(3) no
    O3 Sm1 O4 C3 . . . . 11.6(3) no
    O6 Sm1 O4 C3 . . . . -108.4(3) no
    O7 Sm1 O4 C3 . . . . 125.4(3) no
    O8 Sm1 O4 C3 2_654 . . . 55.5(3) no
    O5 Sm1 O4 C3 3_655 . . . -25.6(3) no
    O4 Sm1 O4 C3 3_665 . . . -159.2(3) no
    O1 Sm1 O4 C3 6_545 . . . -78.9(3) no
    O2 Sm1 O4 C3 8_564 . . . 126.1(3) no
    O3 Sm1 O4 Sm1 . . . 3_665 170.7(2) no
    O6 Sm1 O4 Sm1 . . . 3_665 50.8(2) no
    O7 Sm1 O4 Sm1 . . . 3_665 -75.4(2) no
    O8 Sm1 O4 Sm1 2_654 . . 3_665 -145.32(13) no
    O5 Sm1 O4 Sm1 3_655 . . 3_665 133.58(13) no
    O4 Sm1 O4 Sm1 3_665 . . 3_665 0.02(14) no
    O1 Sm1 O4 Sm1 6_545 . . 3_665 80.28(15) no
    O2 Sm1 O4 Sm1 8_564 . . 3_665 -74.72(14) no
    O3 Sm1 O4 Sm1 3_665 3_665 . . 8.21(18) no
    O4 Sm1 O4 Sm1 3_665 3_665 . . 0.00(11) no
    O6 Sm1 O4 Sm1 3_665 3_665 . . 143.96(15) no
    O7 Sm1 O4 Sm1 3_665 3_665 . . -145.82(12) no
    O2 Sm1 O4 Sm1 6_545 3_665 . . -76.09(14) no
    O1 Sm1 O4 Sm1 8_564 3_665 . . 69.54(13) no
    O3 Sm1 O4 C3 3_665 3_665 . . 125.3(9) no
    O4 Sm1 O4 C3 3_665 3_665 . . 117.0(9) no
    O6 Sm1 O4 C3 3_665 3_665 . . -99.0(9) no
    O7 Sm1 O4 C3 3_665 3_665 . . -28.8(9) no
    O2 Sm1 O4 C3 6_545 3_665 . . 41.0(9) no
    O1 Sm1 O4 C3 8_564 3_665 . . -173.4(9) no
    O3 Sm1 O5 C1 3_655 3_655 . . 136.2(4) no
    O4 Sm1 O5 C1 3_655 3_655 . . 108.6(3) no
    O6 Sm1 O5 C1 3_655 3_655 . . -18.6(3) no
    O7 Sm1 O5 C1 3_655 3_655 . . -87.7(3) no
    O3 Sm1 O6 C1 . . . . 19.3(4) no
    O4 Sm1 O6 C1 . . . . 89.9(4) no
    O7 Sm1 O6 C1 . . . . -119.4(4) no
    O6 Sm1 O8 C2 2_654 2_654 . . -62.8(4) no
    O7 Sm1 O8 C2 2_654 2_654 . . -12.5(3) no
    O2 Sm1 O7 C2 8_564 . . . -62.2(3) no
    O4 Sm1 O7 C2 3_665 . . . -130.5(3) no
    O1 Sm1 O7 C2 6_545 . . . 158.3(3) no
    O3 Sm1 O8 C2 2_654 2_654 . . 164.2(4) no
    O4 Sm1 O8 C2 2_654 2_654 . . 130.7(3) no
    O5 Ag1 N1 C9 5_455 . . . 47.9(5) no
    N1 Ag1 O5 C1 . . 5_455 5_455 95.8(3) no
    N2 Ag1 O5 C1 . . 5_455 5_455 -76.5(3) no
    O5 Ag1 N1 C10 5_455 . . . -120.1(5) no
    N1 Ag1 N2 C7 . . . . 7.2(8) no
    N1 Ag1 N2 C8 . . . . -177.3(6) no
    O5 Ag1 N2 C7 5_455 . . . 169.2(5) no
    O5 Ag1 N2 C8 5_455 . . . -15.3(7) no
    N2 Ag1 N1 C9 . . . . -148.6(6) no
    N2 Ag1 N1 C10 . . . . 43.5(7) no
    Sm1 O1 C14 C13 6_555 . . . 161.8(4) no
    Sm1 O1 C14 O2 6_555 . . . -16.4(9) no
    Sm1 O2 C14 O1 8_465 . . . 26.0(9) no
    Sm1 O2 C14 C13 8_465 . . . -152.2(4) no
    Sm1 O3 C3 C4 . . . . -151.9(4) no
    Sm1 O3 C3 O4 . . . . 23.7(5) no
    Sm1 O4 C3 O3 . . . . -21.0(5) no
    Sm1 O4 C3 C4 3_665 . . . 33.8(11) no
    Sm1 O4 C3 O3 3_665 . . . -141.8(7) no
    Sm1 O4 C3 C4 . . . . 154.7(4) no
    Sm1 O5 C1 O6 3_655 . . . -163.5(4) no
    Ag1 O5 C1 C1 5_545 . . 3_655 -175.3(3) no
    Ag1 O5 C1 O6 5_545 . . . 3.0(5) no
    Sm1 O5 C1 C1 3_655 . . 3_655 18.3(5) no
    Sm1 O6 C1 O5 . . . . -162.4(4) no
    Sm1 O6 C1 C1 . . . 3_655 15.9(5) no
    Sm1 O7 C2 O8 . . . . 153.3(4) no
    Sm1 O7 C2 C2 . . . 2_654 -28.7(5) no
    Sm1 O8 C2 C2 2_654 . . 2_654 4.0(5) no
    Sm1 O8 C2 O7 2_654 . . . -177.9(4) no
    Ag1 N1 C9 C12 . . . . -166.4(6) no
    C10 N1 C9 C12 . . . . 2.2(11) no
    Ag1 N1 C10 C11 . . . . 164.8(5) no
    C9 N1 C10 C11 . . . . -3.7(10) no
    Ag1 N2 C8 C5 . . . . -171.7(7) no
    Ag1 N2 C7 C6 . . . . 173.7(6) no
    C7 N2 C8 C5 . . . . 3.8(12) no
    C8 N2 C7 C6 . . . . -2.1(11) no
    O6 C1 C1 O6 . . 3_655 3_655 180.0(4) no
    O5 C1 C1 O6 . . 3_655 3_655 -1.6(7) no
    O6 C1 C1 O5 . . 3_655 3_655 1.6(7) no
    O5 C1 C1 O5 . . 3_655 3_655 180.0(4) no
    O7 C2 C2 O8 . . 2_654 2_654 16.8(6) no
    O8 C2 C2 O7 . . 2_654 2_654 16.8(6) no
    O7 C2 C2 O7 . . 2_654 2_654 -161.5(4) no
    O8 C2 C2 O8 . . 2_654 2_654 -164.9(4) no
    O3 C3 C4 C6 . . . . 177.1(6) no
    O3 C3 C4 C5 . . . . 2.3(9) no
    O4 C3 C4 C6 . . . . 1.3(8) no
    O4 C3 C4 C5 . . . . -173.5(6) no
    C6 C4 C5 C8 . . . . -3.7(12) no
    C3 C4 C6 C7 . . . . -169.6(6) no
    C3 C4 C5 C8 . . . . 171.3(7) no
    C5 C4 C6 C7 . . . . 5.5(10) no
    C4 C5 C8 N2 . . . . -0.9(14) no
    C4 C6 C7 N2 . . . . -2.7(11) no
    N1 C9 C12 C13 . . . . 0.6(12) no
    N1 C10 C11 C13 . . . . 2.3(10) no
    C10 C11 C13 C12 . . . . 0.6(9) no
    C10 C11 C13 C14 . . . . 179.4(5) no
    C9 C12 C13 C11 . . . . -2.0(10) no
    C9 C12 C13 C14 . . . . 179.3(6) no
    C11 C13 C14 O2 . . . . 25.2(8) no
    C12 C13 C14 O1 . . . . 25.6(8) no
    C12 C13 C14 O2 . . . . -156.1(6) no
    C11 C13 C14 O1 . . . . -153.1(6) no
loop_
    _geom_hbond_atom_site_label_D
    _geom_hbond_atom_site_label_H
    _geom_hbond_atom_site_label_A
    _geom_hbond_site_symmetry_A
    _geom_hbond_distance_DH
    _geom_hbond_distance_HA
    _geom_hbond_distance_DA
    _geom_hbond_angle_DHA
    _geom_hbond_publ_flag
    O1W H1W O8 2_654 0.86 2.16 2.960(8) 156 yes
    O1W H2W O3 . 0.86 2.31 2.915(7) 128 yes
data_global
_journal_date_recd_electronic     2009-10-08
_journal_date_accepted     2009-12-16
_journal_name_full     'Acta Crystallographica, Section E'
_journal_year     2010
_journal_volume     66
_journal_issue      1
_journal_page_first     m88
_journal_page_last     m89
_journal_paper_category     QM
_journal_coeditor_code     ZS2014
_publ_contact_author_name     'Shan-tang Yue'
_publ_contact_author_address
;
School of Chemistry and Environment
South China Normal University
Guangzhou 510006
China
;
_publ_contact_author_email     'yuesht@scnu.edu.cn'
_publ_contact_author_fax     '86 20 39310187'
_publ_contact_author_phone     '86 20 39310187'
_publ_section_title
;\
<i>catena</i>-Poly[[tetra-\m~3~-isonicotinato-\m~3~-oxalato-\m~2~-oxalato-\
disamarium(III)disilver(I)] dihydrate]
;
loop_
    _publ_author_name
    _publ_author_address
    'Zhao-yang Li'
;
School of Chemistry and Environment
South China Normal University
Guangzhou 510006
People's Republic of China
;
    'Shan-tang Yue'
;
School of Chemistry and Environment
South China Normal University
Guangzhou 510006
People's Republic of China
;
