# Supplementary material for: catena-Poly[[tetra-μ3-isonicotinato-μ3-oxalato-μ2-oxalato-disamarium(III)disilver(I)] dihydrate]
Source: Acta Crystallogr Sect E Struct Rep Online. 2009 Dec 24;66(Pt 1):m88–9. doi: 10.1107/S1600536809054208 (PMC2980152; doi:10.1107/S1600536809054208)
Supplement: Supplementary file 2 [file e-66-00m88-Isup2.hkl]

# 
# h,k,l, Fc-squared, Fo-squared, sigma(Fo-squared) and status flag 
# 
data_I
_shelx_title ' 1 in C2/c' 
_shelx_refln_list_code          4 
_shelx_F_calc_maximum      724.21 
_exptl_crystal_F_000      3668.00 
_reflns_d_resolution_high  0.8410 
 
loop_ 
 _symmetry_equiv_pos_as_xyz 
 'x, y, z' 
 '-x, y, -z+1/2' 
 'x+1/2, y+1/2, z' 
 '-x+1/2, y+1/2, -z+1/2' 
 '-x, -y, -z' 
 'x, -y, z-1/2' 
 '-x+1/2, -y+1/2, -z' 
 'x+1/2, -y+1/2, z-1/2' 
 
_cell_length_a    22.0484 
_cell_length_b     9.2372 
_cell_length_c    17.1137 
_cell_angle_alpha  90.000 
_cell_angle_beta  108.123 
_cell_angle_gamma  90.000 
 
_shelx_F_squared_multiplier     1.000 
 
loop_ 
 _refln_index_h 
 _refln_index_k 
 _refln_index_l 
 _refln_F_squared_calc 
 _refln_F_squared_meas 
 _refln_F_squared_sigma 
 _refln_observed_status 
   2   0   0   232263.47   209389.48  13506.88 o 
   4   0   0    81824.97    84533.95   5471.47 o 
   6   0   0   234556.55   215781.58  13940.99 o 
   8   0   0      254.35      415.10    105.18 o 
  10   0   0     3404.01     2987.11    267.82 o 
  12   0   0    69552.11    69135.41   5859.14 o 
  14   0   0     3426.11     4148.29    715.34 o 
  16   0   0    11665.17    11596.48   1455.41 o 
  18   0   0    18982.64    20786.23   2431.11 o 
  20   0   0    17735.84    16670.39   1236.97 o 
  22   0   0      524.35      986.32    240.73 o 
  24   0   0        3.44      -81.78    176.26 o 
   1   1   0    11345.41    12161.28    788.52 o 
   3   1   0   168679.73   171268.41  11053.63 o 
   5   1   0       34.28      235.63     59.39 o 
   7   1   0    27420.39    26932.36   1249.35 o 
   9   1   0   126415.74   116590.23   6258.00 o 
  11   1   0       40.19      273.22     64.20 o 
  13   1   0      379.70      206.40     96.74 o 
  15   1   0    21631.03    21142.25   1039.97 o 
  17   1   0     3809.59     3753.32    280.22 o 
  19   1   0      606.26      854.52    159.33 o 
  21   1   0      371.50      941.51    208.41 o 
  23   1   0     1112.07     1055.24    210.59 o 
   0   2   0     7605.87     8841.15    805.57 o 
   2   2   0   266247.91   285793.03  17619.52 o 
   4   2   0   101900.34   100672.90   5240.81 o 
   6   2   0     3125.48     3144.68    203.31 o 
   8   2   0    41044.29    38803.23   2057.51 o 
  10   2   0    19477.01    18050.53    989.67 o 
  12   2   0     2193.45     2404.43    195.51 o 
  14   2   0    33605.30    29217.27   1671.30 o 
  16   2   0     2050.66     1843.77    204.99 o 
  18   2   0     3588.78     3768.53    351.44 o 
  20   2   0     5532.97     5477.27    425.75 o 
  22   2   0      423.63      506.94    161.10 o 
  24   2   0     1607.26     2089.81    295.68 o 
   1   3   0   177922.39   159320.97   9843.31 o 
   3   3   0    78389.59    78458.95   4078.82 o 
   5   3   0   145129.50   141929.58   7363.08 o 
   7   3   0    81976.33    79412.63   3626.48 o 
   9   3   0    36787.48    37792.87   2017.32 o 
  11   3   0    23449.39    21229.22   1931.39 o 
  13   3   0     9632.06    10128.32    599.79 o 
  15   3   0      128.76      217.39    125.69 o 
  17   3   0     2403.65     2754.61    253.35 o 
  19   3   0        5.56      -13.29     94.17 o 
  21   3   0      642.27      558.44    157.58 o 
  23   3   0       45.25       -2.14    145.22 o 
   0   4   0      607.62      585.42    135.35 o 
   2   4   0     6454.92     7904.29   1476.06 o 
   4   4   0    11544.16    13385.50    941.92 o 
   6   4   0      118.81      168.00     60.97 o 
   8   4   0     1935.25     2021.84    140.22 o 
  10   4   0       37.89      211.06    100.10 o 
  12   4   0       84.24       78.58     73.48 o 
  14   4   0      376.48      367.81    147.77 o 
  16   4   0      319.79      345.41    114.78 o 
  18   4   0      285.87      112.89     96.40 o 
  20   4   0      153.48      205.80    126.43 o 
  22   4   0        0.97     -101.21    116.57 o 
   1   5   0   169503.19   177780.61  11005.23 o 
   3   5   0    80383.28    80847.09   9324.93 o 
   5   5   0    56360.32    56758.71   2995.56 o 
   7   5   0    56909.13    54448.68   2881.21 o 
   9   5   0     9725.79    10424.83    611.27 o 
  11   5   0    33441.92    32715.01   1981.44 o 
  13   5   0    19383.62    19789.02   1118.40 o 
  15   5   0     4015.12     4249.24    361.21 o 
  17   5   0     5883.34     5186.08    395.92 o 
  19   5   0       26.48        5.88     89.20 o 
  21   5   0     1104.92     1155.79    211.23 o 
   0   6   0    13125.33    11971.57   1144.76 o 
   2   6   0    45014.76    48488.84   5299.80 o 
   4   6   0    45373.14    41914.66   2225.17 o 
   6   6   0    33190.82    35151.30   1879.87 o 
   8   6   0    55214.65    54599.48   2909.49 o 
  10   6   0    26809.90    26812.29   1482.95 o 
  12   6   0      964.91     1190.45    218.44 o 
  14   6   0     4375.24     4922.39    381.77 o 
  16   6   0      682.21      612.87    172.64 o 
  18   6   0     1444.19     1126.79    196.47 o 
  20   6   0      178.21       26.09    115.91 o 
   1   7   0     3492.31     3562.50    508.78 o 
   3   7   0    30764.08    31023.14   2549.61 o 
   5   7   0      310.98      366.14     95.92 o 
   7   7   0      770.33      697.81    124.42 o 
   9   7   0     4755.49     4943.09    361.70 o 
  11   7   0      202.09      162.47    100.24 o 
  13   7   0     3217.17     3547.40    310.24 o 
  15   7   0     5187.15     5271.55    413.98 o 
  17   7   0      625.22      552.35    154.91 o 
  19   7   0       92.61      -57.88    125.86 o 
   0   8   0    41456.80    37961.25   3446.77 o 
   2   8   0    22785.46    22506.55   1488.43 o 
   4   8   0    33870.02    36499.14   1982.18 o 
   6   8   0    42262.98    43064.97   2328.69 o 
   8   8   0    21842.82    21178.25   1199.50 o 
  10   8   0    15722.58    15987.51   1079.79 o 
  12   8   0    18719.56    19012.44   1095.78 o 
  14   8   0     5819.53     5652.96    434.81 o 
  16   8   0     2271.39     2440.31    308.31 o 
   1   9   0     2944.73     3158.67    427.02 o 
   3   9   0    15956.41    15968.96   1107.08 o 
   5   9   0     3539.77     3654.02    378.21 o 
   7   9   0     2003.85     2617.14    359.30 o 
   9   9   0     3544.04     3414.72    363.16 o 
  11   9   0      840.65      633.71    184.25 o 
  13   9   0      565.51      717.19    198.05 o 
   0  10   0     6425.04     6944.58   1221.40 o 
   2  10   0     8218.84     9114.12    705.43 o 
   4  10   0     7749.61     8309.74    663.74 o 
   6  10   0     9543.01     9647.29    753.15 o 
   8  10   0     8872.49     9038.80    717.12 o 
  10  10   0     6313.46     5959.15    739.80 o 
 -25   1   1     6675.87     6628.22    524.88 o 
 -23   1   1    18033.27    19996.09   1302.56 o 
 -21   1   1    13881.49    16648.04   1348.06 o 
 -19   1   1     7067.92     6522.90    541.75 o 
 -17   1   1    33307.72    34731.79   1668.92 o 
 -15   1   1     9799.65    10141.44    659.51 o 
 -13   1   1    19677.06    18000.93    999.47 o 
 -11   1   1    71199.43    62791.25   3299.46 o 
  -9   1   1    14661.17    14196.25    678.03 o 
  -7   1   1    10224.88    10260.25    464.82 o 
  -5   1   1       14.68       38.38     67.18 o 
  -3   1   1    24438.62    27169.16   1031.52 o 
  -1   1   1    30689.67    33556.71   2943.97 o 
   1   1   1     7461.50     8174.84    450.30 o 
   3   1   1   196699.06   184460.61   9574.52 o 
   5   1   1   191924.25   175202.97  11321.83 o 
   7   1   1     5261.00     4658.71    618.26 o 
   9   1   1   133329.59   139716.06   7277.41 o 
  11   1   1    87488.70    83617.92   3830.43 o 
  13   1   1    37189.92    35128.92   1654.37 o 
  15   1   1    80093.59    89415.21   7328.05 o 
  17   1   1    40671.42    51313.57   4379.91 o 
  19   1   1    15347.38    16672.35   1009.84 o 
  21   1   1    11203.16    11659.44    748.79 o 
  23   1   1     3614.82     4018.47    380.84 o 
 -24   2   1     4514.46     4807.34    515.94 o 
 -22   2   1     4986.55     5376.18    434.55 o 
 -20   2   1    26805.17    27727.29   1560.68 o 
 -18   2   1     7452.00     7445.45    499.84 o 
 -16   2   1     2179.55     2302.84    221.19 o 
 -14   2   1    29167.45    25980.88   2124.08 o 
 -12   2   1      893.00      800.39    111.38 o 
 -10   2   1    14822.31    13708.75   1291.98 o 
  -8   2   1    39970.43    39279.59   2077.37 o 
  -6   2   1    14206.39    14370.35    676.28 o 
  -4   2   1     1588.82     1794.87     97.98 o 
  -2   2   1    34616.97    38771.19   2012.87 o 
   0   2   1    97853.28   105455.08   5430.56 o 
   2   2   1    27864.99    28644.00   1315.58 o 
   4   2   1     1294.17      919.95     87.70 o 
   6   2   1   117183.27   121813.86   6348.26 o 
   8   2   1   106692.25   100914.66   5244.28 o 
  10   2   1    28082.49    27264.62   1458.23 o 
  12   2   1    83619.79    71006.59   6427.16 o 
  14   2   1    24101.53    21983.30   1221.62 o 
  16   2   1     7006.14     6488.86    651.43 o 
  18   2   1    30078.08    31354.32   1911.47 o 
  20   2   1     2809.50     2926.86    335.87 o 
  22   2   1     3856.84     3672.18    373.38 o 
  24   2   1     6529.16     5825.21    496.11 o 
 -23   3   1       25.60      -43.39    108.89 o 
 -21   3   1     3374.05     3219.98    515.40 o 
 -19   3   1     6219.00     6017.71    436.83 o 
 -17   3   1     1332.94     1361.83    213.49 o 
 -15   3   1    15073.63    14640.93    926.16 o 
 -13   3   1    19851.80    20066.90   1111.24 o 
 -11   3   1    24093.39    24722.33   1345.96 o 
  -9   3   1    10899.88    10353.21    513.40 o 
  -7   3   1    42340.27    43653.12   1999.48 o 
  -5   3   1    34629.63    37150.80   1964.18 o 
  -3   3   1     7226.64     8335.03    858.02 o 
  -1   3   1    15099.39    14616.59    939.35 o 
   1   3   1   159781.16   187231.05  20711.35 o 
   3   3   1     1637.20     1886.30    163.20 o 
   5   3   1    10908.83    11297.10    623.99 o 
   7   3   1    63364.80    64640.21   3402.48 o 
   9   3   1     6418.83     7040.56    423.97 o 
  11   3   1     7384.75     6582.17    410.32 o 
  13   3   1    35828.86    34044.79   1838.16 o 
  15   3   1       13.50      100.91     78.91 o 
  17   3   1     5762.44     5649.52    412.95 o 
  19   3   1    12076.06    12102.62    787.67 o 
  21   3   1       18.49      -93.13    102.46 o 
  23   3   1      448.42      534.48    189.61 o 
 -22   4   1    22296.64    20763.66   1329.98 o 
 -20   4   1     8705.57     8048.29    530.44 o 
 -18   4   1    28281.14    27556.54   1614.51 o 
 -16   4   1    35679.10    35208.90   1895.31 o 
 -14   4   1      158.11      302.45    106.39 o 
 -12   4   1    13579.43    13245.14    767.03 o 
 -10   4   1     9388.96     9149.92    543.04 o 
  -8   4   1     6276.85     6614.01    346.12 o 
  -6   4   1    26951.28    25802.99   1389.42 o 
  -4   4   1     9656.31    10899.25    727.78 o 
  -2   4   1    73232.56    70504.70   4391.90 o 
   0   4   1     1125.58     1334.99    137.20 o 
   2   4   1    81725.90    84057.06   5225.39 o 
   4   4   1   246110.08   254997.77  13139.59 o 
   6   4   1    33758.55    34646.97   1849.96 o 
   8   4   1    77061.73    79964.14   4209.47 o 
  10   4   1    81515.13    80041.03   4221.46 o 
  12   4   1    21424.50    19878.02   1101.51 o 
  14   4   1    49401.64    49597.17   2619.93 o 
  16   4   1    62201.58    55576.16   4231.69 o 
  18   4   1    10256.09     9724.69    630.16 o 
  20   4   1    21812.19    20528.63   1204.54 o 
  22   4   1    11783.40    13402.45    852.74 o 
 -21   5   1     3005.67     2585.24    279.48 o 
 -19   5   1     5115.31     5082.07    484.37 o 
 -17   5   1       48.13        0.90     87.95 o 
 -15   5   1     8176.81     8437.67    710.08 o 
 -13   5   1    10979.53    12205.69    726.38 o 
 -11   5   1     5776.59     6079.70    397.48 o 
  -9   5   1      765.74      632.93    107.78 o 
  -7   5   1       16.52      419.51     93.24 o 
  -5   5   1    29206.19    29904.51   1605.78 o 
  -3   5   1     7814.55     8518.15    782.74 o 
  -1   5   1     1604.31     2005.04    349.24 o 
   1   5   1    11893.29    12592.25    937.66 o 
   3   5   1      290.77      254.66    109.22 o 
   5   5   1    16145.63    17909.92    987.14 o 
   7   5   1    45465.81    44771.64   2388.99 o 
   9   5   1     3770.35     3608.88    398.17 o 
  11   5   1    16484.27    18358.95   1269.57 o 
  13   5   1    23052.64    20712.35   1194.81 o 
  15   5   1      336.39      269.38    104.75 o 
  17   5   1     8211.40     7319.70    513.35 o 
  19   5   1     2932.78     2882.72    298.97 o 
  21   5   1      123.58      -52.93    192.39 o 
 -20   6   1     6170.61     6074.99    711.34 o 
 -18   6   1     3529.43     3004.65    375.09 o 
 -16   6   1     3451.56     3119.69    297.71 o 
 -14   6   1    29451.07    31649.10   1731.26 o 
 -12   6   1     3441.63     3924.16    311.50 o 
 -10   6   1     2742.57     2462.02    223.01 o 
  -8   6   1     6821.90     6562.29    417.20 o 
  -6   6   1      112.38      168.21     97.44 o 
  -4   6   1     4661.63     4979.77    382.64 o 
  -2   6   1       46.43      251.37     93.01 o 
   0   6   1     5664.90     5417.17    413.94 o 
   2   6   1     7365.83     6933.99    570.75 o 
   4   6   1     2938.01     3192.90    238.93 o 
   6   6   1    38281.12    39401.31   2099.20 o 
   8   6   1    23152.26    20097.81   1115.80 o 
  10   6   1    17789.26    18695.11   1188.86 o 
  12   6   1    40094.81    41965.90   2262.70 o 
  14   6   1    11202.22    10433.68    725.19 o 
  16   6   1     4882.87     4718.65    372.84 o 
  18   6   1    13199.59    14695.83    899.59 o 
  20   6   1     3350.03     2773.95    353.71 o 
 -19   7   1     8203.68     7092.01    643.72 o 
 -17   7   1    12064.70    13330.10    815.07 o 
 -15   7   1    11948.91    11488.56    715.21 o 
 -13   7   1     7441.35     6745.44    461.37 o 
 -11   7   1     4481.61     4905.09    379.00 o 
  -9   7   1      586.37      541.76    142.04 o 
  -7   7   1     1001.93     1070.90    145.23 o 
  -5   7   1      215.62      249.33     98.36 o 
  -3   7   1     2654.67     3167.59    310.65 o 
  -1   7   1     1966.98     1803.55    218.71 o 
   1   7   1     2246.23     2136.69    249.50 o 
   3   7   1    21870.07    22898.41   1350.52 o 
   5   7   1    22642.05    23111.15   1277.32 o 
   7   7   1    29323.41    28711.70   1579.52 o 
   9   7   1    46973.01    49164.89   2826.05 o 
  11   7   1    36135.69    36320.70   1986.76 o 
  13   7   1    20466.12    18795.78   1089.06 o 
  15   7   1    19065.55    20008.91   1142.31 o 
  17   7   1    10592.32     9936.88    643.24 o 
 -16   8   1       20.66      182.80    168.48 o 
 -14   8   1       22.55       45.92    114.98 o 
 -12   8   1      946.70      934.03    170.95 o 
 -10   8   1     2274.87     1674.95    260.29 o 
  -8   8   1      741.18      870.75    147.04 o 
  -6   8   1       70.85       44.10    102.10 o 
  -4   8   1       73.62      138.92    107.80 o 
  -2   8   1       28.67       41.34    100.11 o 
   0   8   1      237.11       90.11    250.31 o 
   2   8   1       42.29      126.69    105.06 o 
   4   8   1       38.40      145.57    108.54 o 
   6   8   1        5.97       26.70     81.22 o 
   8   8   1       86.32      200.92     97.24 o 
  10   8   1      612.30      473.06    138.55 o 
  12   8   1      198.64      250.60    117.73 o 
  14   8   1      228.80      157.65    120.16 o 
  16   8   1      161.70       95.09    117.97 o 
 -13   9   1     1559.85     1630.91    310.38 o 
 -11   9   1      346.47      342.33    148.76 o 
  -9   9   1      108.52      190.53    116.03 o 
  -7   9   1     1086.40     1238.25    180.29 o 
  -5   9   1      130.67      189.94    120.63 o 
  -3   9   1     2366.96     2113.38    267.11 o 
  -1   9   1     3001.40     3352.36    378.21 o 
   1   9   1     7127.74     9316.93    697.20 o 
   3   9   1    14651.87    13847.89    980.80 o 
   5   9   1    25928.54    27020.64   1802.08 o 
   7   9   1    15808.26    18131.76   1255.86 o 
   9   9   1    15700.93    14586.18   2294.13 o 
  11   9   1    15026.81    15641.49   1120.01 o 
  13   9   1    11746.26    12875.12    964.54 o 
 -10  10   1      205.83       44.57    197.86 o 
  -8  10   1       36.41      185.90    200.03 o 
  -6  10   1      773.13      369.03    160.58 o 
  -4  10   1     4293.24     4570.50    446.24 o 
  -2  10   1     3771.14     4979.63   1163.78 o 
   0  10   1     5034.55     4693.79    454.19 o 
   2  10   1     2848.05     3058.79    357.67 o 
   4  10   1     1024.53     1611.75    260.28 o 
   6  10   1     8168.03     8337.64    772.41 o 
   8  10   1     9023.55     9661.58    761.37 o 
 -24   0   2     9375.18     7905.73    724.22 o 
 -22   0   2     1872.55     1707.26    298.12 o 
 -20   0   2    21722.58    24656.82   4645.34 o 
 -18   0   2   105241.68   109065.31   7168.52 o 
 -16   0   2     7352.76     6943.22    556.18 o 
 -14   0   2   104682.23    96114.62   6273.18 o 
 -12   0   2    83713.96    81413.01   4332.31 o 
 -10   0   2     1821.59     1603.80    166.62 o 
  -8   0   2   245220.23   226703.66  15343.31 o 
  -6   0   2    47297.01    52352.28   2796.65 o 
  -4   0   2    30911.97    32648.04   1745.73 o 
  -2   0   2   311659.78   282722.88  26292.45 o 
   0   0   2   108471.77   114900.15   7315.40 o 
   2   0   2     9548.35    10086.37    674.15 o 
   4   0   2   524482.31   542962.56  34517.59 o 
   6   0   2    10954.18    12482.05   1623.91 o 
   8   0   2    19624.36    19592.57   2134.32 o 
  10   0   2     5915.70     5466.22    441.53 o 
  12   0   2     5695.43     4962.31    426.20 o 
  14   0   2    25057.41    21693.48   1500.33 o 
  16   0   2       56.14       61.45    119.06 o 
  18   0   2    26127.94    24244.02   1708.28 o 
  20   0   2    29400.20    28842.87   2740.68 o 
  22   0   2     3338.35     3781.07    664.79 o 
 -25   1   2      151.48      176.78    157.52 o 
 -23   1   2     5337.23     5933.26    446.89 o 
 -21   1   2     1614.78     1428.62    182.11 o 
 -19   1   2     2992.95     2829.11    240.90 o 
 -17   1   2    34642.77    40677.70   2942.08 o 
 -15   1   2    15370.86    13380.67    764.35 o 
 -13   1   2     7863.00     7344.90    400.53 o 
 -11   1   2   104291.60   107937.68   4068.17 o 
  -9   1   2    19941.94    18772.28    725.71 o 
  -7   1   2    18382.93    18964.25    730.64 o 
  -5   1   2    61221.98    62270.63   2346.47 o 
  -3   1   2      385.19      370.57     37.62 o 
  -1   1   2    11671.22    11783.39    637.71 o 
   1   1   2   168759.06   150767.14   6832.42 o 
   3   1   2    29303.69    27395.59   1258.53 o 
   5   1   2     1757.98     1659.45    103.54 o 
   7   1   2   127926.80   121566.17   5521.85 o 
   9   1   2     3047.77     3293.94    216.29 o 
  11   1   2     4674.64     4577.42    269.98 o 
  13   1   2    11120.91    12289.34   1253.71 o 
  15   1   2     3930.68     4986.13    512.60 o 
  17   1   2     8657.55    10551.53    671.92 o 
  19   1   2        3.00      -52.23     99.83 o 
  21   1   2     6894.92     6385.23    484.94 o 
  23   1   2      692.52     1168.23    216.00 o 
 -24   2   2     2134.24     1945.55    262.73 o 
 -22   2   2    18163.76    17441.46   1033.49 o 
 -20   2   2    12610.49    11477.56    716.60 o 
 -18   2   2     8986.21     8437.55    468.23 o 
 -16   2   2    59014.55    53961.33   3394.38 o 
 -14   2   2     6570.03     6789.25    379.82 o 
 -12   2   2    65308.11    60867.54   2818.82 o 
 -10   2   2   191028.09   191675.25   7193.48 o 
  -8   2   2    40176.47    41863.66   1586.17 o 
  -6   2   2    55494.73    55276.59   2262.94 o 
  -4   2   2    89874.14    92601.19   4181.50 o 
  -2   2   2     3662.58     3335.88    172.70 o 
   0   2   2    20443.18    23299.67   1071.85 o 
   2   2   2   159827.56   170196.16   7717.99 o 
   4   2   2       21.96      235.74     38.39 o 
   6   2   2    64356.98    58758.18   3082.02 o 
   8   2   2    28917.89    27403.22   1539.43 o 
  10   2   2    12178.38    11323.28    960.99 o 
  12   2   2     1635.39     1888.66    185.24 o 
  14   2   2     9305.49     7907.07    504.78 o 
  16   2   2    37455.07    34000.37   2214.11 o 
  18   2   2     1260.98     1321.96    341.95 o 
  20   2   2     1945.54     2185.25    277.35 o 
  22   2   2    10892.40    11805.08    772.57 o 
 -23   3   2     9273.92     9059.45    911.27 o 
 -21   3   2    13356.40    12600.08   1016.47 o 
 -19   3   2    34274.28    31374.34   1714.00 o 
 -17   3   2    17958.49    16909.78    957.39 o 
 -15   3   2    33418.11    31812.83   1734.36 o 
 -13   3   2    85281.33    83214.45   4381.39 o 
 -11   3   2    32580.54    32579.69   1747.53 o 
  -9   3   2   132083.31   142612.08   6499.66 o 
  -7   3   2   135060.84   135363.22   5867.92 o 
  -5   3   2   127340.62   133678.44   6894.54 o 
  -3   3   2    93209.41    95481.05   4921.18 o 
  -1   3   2    80975.59    74833.43   3851.67 o 
   1   3   2    16914.10    17059.14    801.58 o 
   3   3   2    27020.24    26562.20   1233.62 o 
   5   3   2    51129.84    51957.33   2742.47 o 
   7   3   2      320.33      311.16     71.94 o 
   9   3   2     1789.80     1615.18    155.39 o 
  11   3   2     5424.23     4847.12    328.24 o 
  13   3   2    18594.10    18678.66   1508.49 o 
  15   3   2     9934.77     8784.21    558.10 o 
  17   3   2    23957.15    23182.48   1300.59 o 
  19   3   2    16005.53    18190.36   1087.52 o 
  21   3   2     7207.61     7623.24    715.09 o 
  23   3   2     9065.99     9788.90    701.56 o 
 -22   4   2        0.07      105.94    124.04 o 
 -20   4   2      245.41      184.25    175.90 o 
 -18   4   2     1577.55     1401.96    189.59 o 
 -16   4   2     2817.84     3045.44    292.67 o 
 -14   4   2     1305.99     1319.12    164.97 o 
 -12   4   2       35.75       94.42     68.14 o 
 -10   4   2       93.64      166.42    188.61 o 
  -8   4   2      250.60      237.39     55.23 o 
  -6   4   2      100.99       88.08     42.78 o 
  -4   4   2     7640.26     8346.19    597.11 o 
  -2   4   2     2072.08     2576.42    329.95 o 
   0   4   2     2823.74     2831.59    235.42 o 
   2   4   2        1.89       94.47     48.05 o 
   4   4   2        6.80      202.88    198.87 o 
   6   4   2      408.92      500.03     88.38 o 
   8   4   2    17551.16    17087.95    953.50 o 
  10   4   2     2808.68     2568.94    211.09 o 
  12   4   2      258.40      152.92     93.42 o 
  14   4   2     1103.75     1179.80    165.15 o 
  16   4   2        1.43      -77.16    111.20 o 
  18   4   2       19.94      -12.68    103.63 o 
  20   4   2      604.17      502.61    170.44 o 
  22   4   2      664.49      912.71    248.44 o 
 -21   5   2    12690.87    11211.50    843.76 o 
 -19   5   2    27360.11    26023.38   1903.10 o 
 -17   5   2    16188.06    16060.82    933.11 o 
 -15   5   2    26588.94    25194.96   1395.64 o 
 -13   5   2    40245.78    40148.59   2169.03 o 
 -11   5   2    25919.81    27778.85   1965.69 o 
  -9   5   2    33893.55    31667.92   1694.82 o 
  -7   5   2    78098.77    80418.00   3681.07 o 
  -5   5   2    45229.68    42721.25   2881.19 o 
  -3   5   2    41527.80    38996.20   2465.84 o 
  -1   5   2    64603.98    65460.77   4092.67 o 
   1   5   2    14042.32    13335.16    882.29 o 
   3   5   2    13874.07    14420.05    795.87 o 
   5   5   2    18072.04    17664.52    978.38 o 
   7   5   2      806.59      643.22    171.21 o 
   9   5   2        8.01       22.22     68.53 o 
  11   5   2      420.39      311.34    100.86 o 
  13   5   2     8853.14     7127.47    466.12 o 
  15   5   2     2424.39     2303.14    257.77 o 
  17   5   2     1537.57     1736.95    248.88 o 
  19   5   2     9985.31     9494.97    636.65 o 
  21   5   2     7132.93     8735.05    632.53 o 
 -20   6   2     2523.73     2157.88    334.30 o 
 -18   6   2     8552.15     8870.63    759.34 o 
 -16   6   2    20356.01    20792.24   1196.58 o 
 -14   6   2     3484.38     3637.69    385.23 o 
 -12   6   2    20161.05    20071.66   1130.81 o 
 -10   6   2    54654.29    53932.11   2875.33 o 
  -8   6   2    14911.18    16358.03    922.78 o 
  -6   6   2    25849.56    25763.06   1392.72 o 
  -4   6   2    47383.39    53223.50   3341.24 o 
  -2   6   2    14948.22    14582.72    967.93 o 
   0   6   2    20517.46    23764.14   2653.70 o 
   2   6   2    33046.08    33871.01   1839.71 o 
   4   6   2      574.27      822.43    142.09 o 
   6   6   2     3780.00     3788.00    277.01 o 
   8   6   2      444.86      467.70    103.58 o 
  10   6   2     5187.98     5100.22    368.11 o 
  12   6   2     3350.69     3175.99    285.71 o 
  14   6   2     2764.86     2706.25    263.37 o 
  16   6   2     7141.35     7173.97    511.70 o 
  18   6   2     2700.62     2302.36    375.09 o 
 -19   7   2      724.79      651.09    212.27 o 
 -17   7   2     1634.62     1589.28    337.01 o 
 -15   7   2     2051.96     2425.30    331.55 o 
 -13   7   2       25.69      136.41     96.92 o 
 -11   7   2    12826.38    12275.98    733.96 o 
  -9   7   2     9068.13     8912.29    550.00 o 
  -7   7   2      474.52      595.34    151.66 o 
  -5   7   2    17699.28    16359.86   1402.41 o 
  -3   7   2     7116.11     8458.97    726.21 o 
  -1   7   2       45.60      107.56     91.16 o 
   1   7   2    14156.51    13266.91    762.22 o 
   3   7   2     5214.42     5236.80    354.01 o 
   5   7   2      319.46      344.77    126.68 o 
   7   7   2     1408.40     1569.34    179.28 o 
   9   7   2      297.32      340.52    110.71 o 
  11   7   2     2475.21     2231.55    236.31 o 
  13   7   2       81.45       32.72     97.26 o 
  15   7   2     1985.34     1905.40    234.46 o 
  17   7   2      969.01      488.90    164.03 o 
 -16   8   2     9710.37     9983.04   2083.50 o 
 -14   8   2    35695.37    37025.13   2554.61 o 
 -12   8   2    34495.89    32235.46   5723.51 o 
 -10   8   2    20114.12    21664.48   1230.98 o 
  -8   8   2    42619.60    44028.19   2369.69 o 
  -6   8   2    34350.11    34202.48   1852.60 o 
  -4   8   2    31644.81    28614.98   1855.12 o 
  -2   8   2    51775.14    48976.65   3115.01 o 
   0   8   2    14611.60    11928.55    834.24 o 
   2   8   2     6220.88     6497.13    516.35 o 
   4   8   2     9488.81    10009.23    734.82 o 
   6   8   2     1943.98     2036.59    269.20 o 
   8   8   2      368.77      247.08    167.15 o 
  10   8   2      139.14      169.45    126.61 o 
  12   8   2      908.23     1054.32    212.48 o 
  14   8   2     5051.60     4330.31    362.88 o 
  16   8   2     3044.62     2262.56    267.90 o 
 -13   9   2     5792.54     6089.35    583.83 o 
 -11   9   2     7455.67     7228.25    727.84 o 
  -9   9   2     3685.73     4335.71    654.19 o 
  -7   9   2     2322.76     2248.89    246.08 o 
  -5   9   2     5129.34     4507.53    344.65 o 
  -3   9   2     5214.38     4991.91    377.26 o 
  -1   9   2     3083.86     3054.45    464.47 o 
   1   9   2     7948.13     7826.16    602.05 o 
   3   9   2     1594.20     1565.86    254.83 o 
   5   9   2      701.23      568.92    184.00 o 
   7   9   2       21.69       42.86    117.99 o 
   9   9   2      573.09      444.18    165.58 o 
  11   9   2     1060.81     1463.62    253.18 o 
  13   9   2      250.37      223.79    174.47 o 
 -10  10   2     8369.70     7745.86    936.03 o 
  -8  10   2     7117.84     6842.99    864.28 o 
  -6  10   2    11248.73    12111.27   1294.24 o 
  -4  10   2     9905.00    11324.72   1213.25 o 
  -2  10   2     6962.67     7311.03    706.12 o 
   0  10   2     5818.10     5692.37    933.58 o 
   2  10   2     4205.73     4171.27    432.41 o 
   4  10   2      519.09      689.23    189.83 o 
   6  10   2     1138.87     1186.82    350.87 o 
   8  10   2       11.87        0.41    143.53 o 
 -25   1   3    12136.61    14688.14    841.38 o 
 -23   1   3     3345.46     4166.26    415.69 o 
 -21   1   3        8.47      -25.24     88.01 o 
 -19   1   3      871.15      928.01    190.34 o 
 -17   1   3     5683.12     6539.14    700.63 o 
 -15   1   3    23600.14    24401.46   1249.46 o 
 -13   1   3     5077.56     4931.57    223.56 o 
 -11   1   3     9743.48     9854.86    399.33 o 
  -9   1   3    73490.16    80841.26   3311.61 o 
  -7   1   3    63373.77    63534.72   2602.85 o 
  -5   1   3    66717.16    71371.05   2691.45 o 
  -3   1   3   145879.89   136344.56   7180.96 o 
  -1   1   3    97769.43    94359.51   4966.47 o 
   1   1   3   135390.81   132680.06   5982.51 o 
   3   1   3    33398.92    32474.74   1348.02 o 
   5   1   3    14257.65    13305.09    701.40 o 
   7   1   3   203294.28   187050.30   9592.05 o 
   9   1   3   161009.38   163746.66   8453.56 o 
  11   1   3    22720.31    25681.30   1991.80 o 
  13   1   3    39716.57    37685.29   2048.12 o 
  15   1   3    17011.27    16611.26   1489.07 o 
  17   1   3     1500.52     1247.83    270.13 o 
  19   1   3     1528.83      953.50    175.66 o 
  21   1   3      510.58      368.23    169.80 o 
  23   1   3       27.52       65.70    161.60 o 
 -24   2   3       38.34      -64.23    109.52 o 
 -22   2   3     7271.54     7532.58    519.94 o 
 -20   2   3     1860.43     1567.66    184.37 o 
 -18   2   3     7126.29     6384.42    376.79 o 
 -16   2   3     5171.76     4785.41    357.30 o 
 -14   2   3     6223.26     7019.71    348.48 o 
 -12   2   3    38684.19    39550.86   1512.37 o 
 -10   2   3     1658.10     1600.99    120.12 o 
  -8   2   3    98570.46   111158.91   4636.91 o 
  -6   2   3   119193.22   121797.32   4550.23 o 
  -4   2   3      379.50      239.89     36.46 o 
  -2   2   3    44972.03    46261.26   2397.39 o 
   0   2   3   227409.39   216551.41   9810.12 o 
   2   2   3    11527.86    11878.47    561.82 o 
   4   2   3   132276.22   126995.80   5771.05 o 
   6   2   3   121407.23   108889.25   5681.04 o 
   8   2   3    13228.84    13233.47    639.22 o 
  10   2   3    77170.51    72941.23   3840.75 o 
  12   2   3    16494.24    18214.40   1030.38 o 
  14   2   3      174.72      322.99    143.65 o 
  16   2   3     8466.37     8036.90    540.58 o 
  18   2   3     2597.76     2536.24    280.07 o 
  20   2   3      569.40      647.76    172.29 o 
  22   2   3     1812.04     1580.99    251.14 o 
 -23   3   3      169.58      191.44    143.55 o 
 -21   3   3     3201.32     2842.12    287.02 o 
 -19   3   3     3530.06     2995.88    260.98 o 
 -17   3   3        5.95       13.86     86.93 o 
 -15   3   3     2648.03     2880.55    239.79 o 
 -13   3   3    42511.97    44547.07   2377.38 o 
 -11   3   3     4664.38     4673.56    234.02 o 
  -9   3   3     5164.88     5354.58    256.89 o 
  -7   3   3    76385.34    80343.81   3286.16 o 
  -5   3   3      160.77      192.55     37.25 o 
  -3   3   3    16000.63    17035.19    793.40 o 
  -1   3   3    26402.45    24117.34   1482.14 o 
   1   3   3     1921.82     2677.34    154.60 o 
   3   3   3    31808.76    33462.91   1548.00 o 
   5   3   3   131759.36   136123.91   6148.83 o 
   7   3   3    12321.64    11822.19    573.96 o 
   9   3   3     3473.10     3526.44    260.15 o 
  11   3   3    42540.88    36203.30   1941.80 o 
  13   3   3      216.64      173.23     94.26 o 
  15   3   3       19.55      -60.59     97.56 o 
  17   3   3     5973.71     6129.57    487.31 o 
  19   3   3      347.51      360.53    145.58 o 
  21   3   3      459.92      369.19    165.00 o 
 -24   4   3    11342.29    11452.33    921.72 o 
 -22   4   3      267.46      227.23    124.00 o 
 -20   4   3      566.77      497.51    132.74 o 
 -18   4   3     4842.10     5601.19    439.38 o 
 -16   4   3    15288.94    14773.45    846.53 o 
 -14   4   3     5759.80     5893.46    395.58 o 
 -12   4   3       39.33      154.46    112.47 o 
 -10   4   3   129724.66   135486.78   6163.49 o 
  -8   4   3    17217.86    17157.48    719.25 o 
  -6   4   3    15425.65    15859.88    757.26 o 
  -4   4   3   217557.56   211976.95   9539.06 o 
  -2   4   3    73831.28    73748.87   3815.43 o 
   0   4   3    68495.36    69885.94   3202.85 o 
   2   4   3   269446.78   263684.53  11935.52 o 
   4   4   3    39960.19    38549.20   1788.40 o 
   6   4   3    56980.59    57285.61   3018.84 o 
   8   4   3   115989.65   107312.55   5584.84 o 
  10   4   3    23564.79    21445.39   1189.96 o 
  12   4   3    23824.70    23928.24   1469.62 o 
  14   4   3    49007.58    45003.45   2673.94 o 
  16   4   3     4290.79     3598.16    322.56 o 
  18   4   3     2776.16     2708.54    304.96 o 
  20   4   3     4696.76     5121.09   1007.70 o 
 -23   5   3       44.30       17.90    130.35 o 
 -21   5   3     4794.95     4746.01   1055.88 o 
 -19   5   3        0.44     -144.74    121.72 o 
 -17   5   3     2870.10     2924.41    269.15 o 
 -15   5   3     5640.81     5706.02    393.95 o 
 -13   5   3    11661.55    12049.91    724.92 o 
 -11   5   3      452.13      748.52    120.18 o 
  -9   5   3      550.08      476.61     77.79 o 
  -7   5   3    48411.90    48319.60   2222.03 o 
  -5   5   3    10755.06    11839.50    657.89 o 
  -3   5   3     2862.45     3088.09    557.16 o 
  -1   5   3   113901.09   129638.53  15158.52 o 
   1   5   3    11109.22    11507.73    645.84 o 
   3   5   3     2414.45     2651.57    199.33 o 
   5   5   3    40859.33    40695.02   2172.31 o 
   7   5   3      902.19      909.65    126.35 o 
   9   5   3     4774.38     5451.27    368.35 o 
  11   5   3    13342.31    12717.24    737.96 o 
  13   5   3      988.08      573.94    139.07 o 
  15   5   3     2657.47     2875.81    431.82 o 
  17   5   3     4159.06     3691.51    338.84 o 
  19   5   3      733.83      540.91    174.34 o 
 -20   6   3      554.50      211.10    162.80 o 
 -18   6   3     2024.09     2239.98    327.43 o 
 -16   6   3      172.92      226.60    139.07 o 
 -14   6   3     1683.79     1382.58    182.17 o 
 -12   6   3     2344.71     2605.08    231.64 o 
 -10   6   3      492.59      687.63    115.86 o 
  -8   6   3    20487.31    21182.40   1020.23 o 
  -6   6   3    51958.74    53781.76   2812.47 o 
  -4   6   3    31028.31    30962.91   1984.41 o 
  -2   6   3    35445.09    34253.44   2179.01 o 
   0   6   3    26401.40    25636.21   1382.33 o 
   2   6   3     1668.12     1462.61    150.35 o 
   4   6   3    26610.69    26890.37   1469.22 o 
   6   6   3    17901.54    18275.59   1364.17 o 
   8   6   3    19523.37    18884.49   1060.38 o 
  10   6   3    42541.44    41566.92   2250.87 o 
  12   6   3    14201.31    13054.21   1133.32 o 
  14   6   3     1907.55     1525.99    209.35 o 
  16   6   3     2155.40     2045.75    261.71 o 
  18   6   3       33.43      -80.03    112.18 o 
 -19   7   3     1347.48     1363.05    301.95 o 
 -17   7   3       28.30      -56.15    124.62 o 
 -15   7   3     3159.50     3378.90    386.39 o 
 -13   7   3     2552.93     2491.84    690.06 o 
 -11   7   3     8124.66     8760.59    548.46 o 
  -9   7   3    16939.14    18966.96   1071.63 o 
  -7   7   3    34791.64    35977.76   1690.83 o 
  -5   7   3    49006.59    55612.90   3523.78 o 
  -3   7   3    49451.61    52776.14   3342.76 o 
  -1   7   3    36973.63    33264.66   2136.71 o 
   1   7   3    62481.16    63216.93   3984.09 o 
   3   7   3    53063.04    50199.27   3183.86 o 
   5   7   3    20398.57    17078.17   1157.48 o 
   7   7   3    36971.93    41312.57   2236.54 o 
   9   7   3    15566.79    15398.64    897.02 o 
  11   7   3     9493.62     8912.50    567.35 o 
  13   7   3     8790.50     8917.81    568.86 o 
  15   7   3     3493.26     2691.78    290.03 o 
  17   7   3     1177.80     1033.90    217.57 o 
 -16   8   3        0.54      -30.44    145.97 o 
 -14   8   3        6.78      156.73    157.86 o 
 -12   8   3      168.24      134.66    132.59 o 
 -10   8   3      396.26      502.76    165.47 o 
  -8   8   3      155.17       52.36    125.25 o 
  -6   8   3      787.83      773.23    138.19 o 
  -4   8   3       59.67       87.25    110.37 o 
  -2   8   3      744.91     1201.82    207.43 o 
   0   8   3      584.04      833.45    215.53 o 
   2   8   3     1479.42     1015.29    188.24 o 
   4   8   3     1705.53     1795.32    402.24 o 
   6   8   3     1014.67      990.61    185.82 o 
   8   8   3        5.31       57.16    118.57 o 
  10   8   3      160.71      201.39    148.22 o 
  12   8   3      881.21      675.72    192.92 o 
  14   8   3      158.29      310.17    162.00 o 
 -15   9   3      534.09      516.02    208.75 o 
 -13   9   3     1032.44     1323.49    319.62 o 
 -11   9   3     4074.23     4466.70    465.36 o 
  -9   9   3     6988.12     6436.82    577.67 o 
  -7   9   3     7242.44     8214.37   1143.94 o 
  -5   9   3    14828.55    13706.10   1387.73 o 
  -3   9   3    30239.53    36945.29   2428.88 o 
  -1   9   3    27163.01    30612.02   2017.00 o 
   1   9   3    41720.34    41883.70   2704.75 o 
   3   9   3    43692.34    44426.27   2871.89 o 
   5   9   3    26563.35    29151.46   1930.99 o 
   7   9   3    19634.45    19882.80   1358.76 o 
   9   9   3    11743.28    11090.49    974.35 o 
  11   9   3     5607.17     5813.19    544.14 o 
 -10  10   3     2704.62     3654.32    433.96 o 
  -8  10   3     5209.10     5394.67    533.33 o 
  -6  10   3    13530.93    12946.19   1354.57 o 
  -4  10   3    15755.95    16010.29   1599.72 o 
  -2  10   3    14157.30    15669.47   1633.97 o 
   0  10   3    12066.06    13234.73    967.16 o 
   2  10   3    14693.22    15745.67   1361.91 o 
   4  10   3    16986.79    17454.05   1227.91 o 
   6  10   3    13768.31    12125.86    890.52 o 
   8  10   3     4574.57     5453.05    527.38 o 
 -26   0   4    27539.96    30921.61   3214.67 o 
 -24   0   4     1877.31     1638.19    310.38 o 
 -22   0   4    41010.99    47267.89   3225.18 o 
 -20   0   4    63443.54    63956.82   4798.90 o 
 -18   0   4    19449.77    17772.46   1261.32 o 
 -16   0   4    58354.68    57373.65   3439.93 o 
 -14   0   4   102438.83   110223.16   7079.92 o 
 -12   0   4     8344.40     8428.50    496.15 o 
 -10   0   4    74357.54    76744.73   5172.15 o 
  -8   0   4     5818.68     5746.48    348.92 o 
  -6   0   4    62896.32    67162.88   3579.75 o 
  -4   0   4   114782.67   122987.09   7854.50 o 
  -2   0   4    13803.51    14610.64    983.70 o 
   0   0   4    19922.06    18987.69   1232.41 o 
   2   0   4    45830.01    43295.58   2786.02 o 
   4   0   4   157137.02   125511.77  11701.42 o 
   6   0   4   215961.42   217328.84  13833.86 o 
   8   0   4     7561.79     7740.64    557.96 o 
  10   0   4    57698.50    56708.46   3686.33 o 
  12   0   4    87926.59    86835.19   5877.34 o 
  14   0   4     9294.47     9075.98    965.38 o 
  16   0   4    32463.15    33702.93   3143.46 o 
  18   0   4    58153.93    75037.56   6805.49 o 
  20   0   4     8661.61    10019.07   1188.24 o 
  22   0   4    13329.60    12916.84   1420.89 o 
 -25   1   4     3786.27     3763.36    347.95 o 
 -23   1   4    11489.67    11867.00    664.10 o 
 -21   1   4      821.52      939.40    193.71 o 
 -19   1   4    11497.05    12406.91   1232.94 o 
 -17   1   4    47661.80    46183.71   1931.78 o 
 -15   1   4     5943.35     6114.63    274.71 o 
 -13   1   4    45946.09    49954.37   2080.93 o 
 -11   1   4    86781.87    88766.94   3321.33 o 
  -9   1   4    70249.40    71961.86   2705.82 o 
  -7   1   4     7712.49     6692.23    271.94 o 
  -5   1   4     3560.97     3558.65    166.30 o 
  -3   1   4   108915.16   113678.55   6000.41 o 
  -1   1   4     5501.17     4536.76    234.31 o 
   1   1   4     4812.65     4752.48    239.68 o 
   3   1   4   131215.47   131071.98   5909.27 o 
   5   1   4    11340.84    10671.70    464.58 o 
   7   1   4     7718.61     6792.17    313.63 o 
   9   1   4    78952.20    76852.20   3135.28 o 
  11   1   4     2501.78     2903.76    206.06 o 
  13   1   4     6577.99     6386.27    422.65 o 
  15   1   4    18626.30    19101.75   1093.88 o 
  17   1   4      129.32      215.67    142.14 o 
  19   1   4     5360.10     4495.40    452.28 o 
  21   1   4     4600.12     4445.13    478.32 o 
 -24   2   4    21892.62    23427.86   1349.72 o 
 -22   2   4     9909.25     9739.93    559.32 o 
 -20   2   4    10082.98    10837.52    588.53 o 
 -18   2   4    22602.24    20450.71   1213.58 o 
 -16   2   4    12874.66    13237.62    613.98 o 
 -14   2   4     9968.33    11380.39    850.83 o 
 -12   2   4    67223.88    70760.66   2905.68 o 
 -10   2   4      386.29      588.30     59.79 o 
  -8   2   4     3988.85     4945.56    216.06 o 
  -6   2   4    68841.26    68359.55   3088.60 o 
  -4   2   4    16344.02    14470.14    767.03 o 
  -2   2   4    28077.85    29638.32   1356.86 o 
   0   2   4    13569.86    13437.53    717.24 o 
   2   2   4    11724.10    12703.47    661.79 o 
   4   2   4    10927.80    10150.45    756.08 o 
   6   2   4     2065.68     2645.71    256.01 o 
   8   2   4    50574.83    46689.99   2941.84 o 
  10   2   4     7501.02     8137.54    739.71 o 
  12   2   4    12779.22    12126.78   1091.66 o 
  14   2   4    31494.78    29309.20   1907.21 o 
  16   2   4    11855.75    12001.89    738.28 o 
  18   2   4     5105.62     4574.19    627.65 o 
  20   2   4    11526.18    11539.96    795.38 o 
  22   2   4     4179.69     4905.62    799.32 o 
 -25   3   4    10018.69     9056.97    798.83 o 
 -23   3   4    15111.22    14632.64   1100.89 o 
 -21   3   4    34114.56    31783.21   2282.25 o 
 -19   3   4    19565.70    20368.87   1140.00 o 
 -17   3   4    18880.51    18251.20   1039.60 o 
 -15   3   4    37788.38    38401.50   1792.69 o 
 -13   3   4    25091.11    26468.85   1253.24 o 
 -11   3   4    29864.97    29541.85   1239.79 o 
  -9   3   4    67563.70    69891.34   2858.84 o 
  -7   3   4      950.25      995.03    115.81 o 
  -5   3   4      551.52      627.39     67.52 o 
  -3   3   4    10044.97    10922.65    526.72 o 
  -1   3   4    34914.86    35431.63   1446.69 o 
   1   3   4     8774.82     8362.73    408.02 o 
   3   3   4       96.82      164.14     83.40 o 
   5   3   4    47100.46    43723.88   2276.95 o 
   7   3   4    14738.86    14449.21    693.59 o 
   9   3   4    23775.96    21007.96   1142.23 o 
  11   3   4    51884.52    53469.86   2856.64 o 
  13   3   4    24289.92    26247.81   2685.39 o 
  15   3   4    32363.63    36003.50   3393.19 o 
  17   3   4    29431.47    33709.70   1893.05 o 
  19   3   4     7500.37     7068.54    530.36 o 
  21   3   4     8991.64     9024.34    654.17 o 
 -24   4   4     1112.89     1005.82    456.60 o 
 -22   4   4      127.72      186.31    135.29 o 
 -20   4   4     1439.55     1574.80    579.72 o 
 -18   4   4     1054.24      897.75    146.97 o 
 -16   4   4     2176.79     2518.30    238.91 o 
 -14   4   4     1248.39     1232.28    169.25 o 
 -12   4   4     2935.29     3374.86    253.10 o 
 -10   4   4       46.81       40.10     45.63 o 
  -8   4   4        7.04       53.31     47.18 o 
  -6   4   4     1603.77     1839.51    117.30 o 
  -4   4   4     1736.85     2094.03    141.41 o 
  -2   4   4      910.38     1112.83     82.14 o 
   0   4   4     1756.91     1832.31    142.85 o 
   2   4   4       64.75      143.03     48.14 o 
   4   4   4      300.92      463.02     89.57 o 
   6   4   4       49.14      101.35     46.44 o 
   8   4   4        8.90      312.72    185.56 o 
  10   4   4      699.80      849.31    137.12 o 
  12   4   4      116.13      147.82    129.78 o 
  14   4   4       68.88      139.70    111.59 o 
  16   4   4      121.97       76.77    120.94 o 
  18   4   4      178.06      -48.77    116.36 o 
  20   4   4      243.55      180.39    177.72 o 
 -23   5   4    10246.50     8099.43    688.73 o 
 -21   5   4    25025.36    24455.59   1745.71 o 
 -19   5   4    23923.34    24684.77   1738.93 o 
 -17   5   4    31510.07    31144.60   2148.73 o 
 -15   5   4    41283.92    41577.76   2244.18 o 
 -13   5   4    14986.57    15781.51    897.06 o 
 -11   5   4     2753.97     2588.57    214.38 o 
  -9   5   4     8042.83     8124.24    371.65 o 
  -7   5   4     2653.35     2624.75    177.80 o 
  -5   5   4     7219.76     8103.73    432.14 o 
  -3   5   4      402.04      658.52    109.21 o 
  -1   5   4     1131.58     1080.62     96.40 o 
   1   5   4    20728.70    21298.02   1006.05 o 
   3   5   4     9230.99     9218.00    613.15 o 
   5   5   4    38192.38    37595.89   2013.62 o 
   7   5   4    30692.88    28966.16   1561.11 o 
   9   5   4    13427.09    13352.38   1055.11 o 
  11   5   4    33835.93    33036.09   1791.41 o 
  13   5   4    29115.74    26271.21   1568.31 o 
  15   5   4    11083.34    11381.35    847.49 o 
  17   5   4    14985.22    14641.49    923.39 o 
  19   5   4    17345.96    21811.56   1326.37 o 
 -20   6   4     7604.55     7081.36   1001.53 o 
 -18   6   4    22245.21    21549.17   1556.51 o 
 -16   6   4    15017.73    14945.38   1111.44 o 
 -14   6   4    12441.73    13665.60   1020.89 o 
 -12   6   4    33701.63    34298.27   2332.92 o 
 -10   6   4     2709.83     3400.92    269.64 o 
  -8   6   4     1282.12     1435.52    178.18 o 
  -6   6   4    12769.70    13127.78    908.54 o 
  -4   6   4     5879.54     5790.94    366.12 o 
  -2   6   4     8998.69     8779.90    919.30 o 
   0   6   4      135.50      137.06     84.17 o 
   2   6   4    17547.76    18111.14   1201.45 o 
   4   6   4    21788.93    20904.74   1147.79 o 
   6   6   4     1450.24     1471.73    165.14 o 
   8   6   4    31737.84    31414.26   1684.42 o 
  10   6   4    22013.17    19112.33   1067.19 o 
  12   6   4    14478.02    15335.14   1233.02 o 
  14   6   4    17987.59    18827.17   1111.95 o 
  16   6   4     8229.67     7358.43    757.16 o 
  18   6   4     3915.99     5108.05    446.01 o 
 -19   7   4     1337.11     1126.63    245.92 o 
 -17   7   4     3991.74     4292.45    466.37 o 
 -15   7   4     2684.45     2396.87    323.87 o 
 -13   7   4     3767.99     3851.82    453.06 o 
 -11   7   4       41.75        0.32    106.43 o 
  -9   7   4     8704.08     8804.24    703.75 o 
  -7   7   4     1500.35     1545.76    218.15 o 
  -5   7   4      919.00      867.26    157.14 o 
  -3   7   4     2111.07     2212.78    248.62 o 
  -1   7   4     4545.47     4314.62    369.87 o 
   1   7   4     4519.09     4502.67    387.56 o 
   3   7   4      150.54      -51.12     81.96 o 
   5   7   4      194.88       70.95     96.01 o 
   7   7   4     1242.55     1984.52    252.51 o 
   9   7   4     8272.42     7783.29    605.96 o 
  11   7   4     2392.33     1566.45    254.12 o 
  13   7   4     2560.23     2913.42    354.31 o 
  15   7   4     4397.18     4384.65    398.43 o 
 -16   8   4    18113.75    18195.54   1723.11 o 
 -14   8   4    26326.57    25640.63   3895.76 o 
 -12   8   4     2029.63     2525.35    330.53 o 
 -10   8   4    11435.53    10434.24    810.65 o 
  -8   8   4    10802.26    10585.02    816.01 o 
  -6   8   4      310.75      362.42    136.04 o 
  -4   8   4      440.08      448.57    148.39 o 
  -2   8   4     1674.14     1874.62    225.32 o 
   0   8   4     9227.36     9955.15    728.39 o 
   2   8   4     4038.64     3928.79    372.78 o 
   4   8   4    10793.29    11476.41   1438.01 o 
   6   8   4    28071.35    26936.04   1784.78 o 
   8   8   4     4009.54     3450.95    368.29 o 
  10   8   4    12100.30    14020.31   1007.76 o 
  12   8   4    17798.83    15583.34   2184.33 o 
  14   8   4     8504.15     8129.62    693.54 o 
 -15   9   4     2793.34     2161.16    531.88 o 
 -13   9   4     3692.40     3784.19    438.04 o 
 -11   9   4     2245.45     2424.24    506.88 o 
  -9   9   4      565.79      376.13    295.97 o 
  -7   9   4     2514.20     2842.08    340.65 o 
  -5   9   4      654.31      463.54    156.93 o 
  -3   9   4       26.04       50.55    158.18 o 
  -1   9   4       50.36      177.75    172.31 o 
   1   9   4      630.84      609.46    163.85 o 
   3   9   4     2982.19     2754.75    321.76 o 
   5   9   4     2458.06     2092.31    485.95 o 
   7   9   4     6470.57     6806.76    585.63 o 
   9   9   4     4939.95     4934.66    844.16 o 
  11   9   4     1372.50     1405.20    276.35 o 
 -10  10   4     1549.27     1406.42    280.58 o 
  -8  10   4      929.78     1291.58    275.37 o 
  -6  10   4      755.02      756.10    271.24 o 
  -4  10   4      139.82      210.54    269.88 o 
  -2  10   4      364.63      167.42    206.56 o 
   0  10   4      244.12      208.19    207.10 o 
   2  10   4     2238.09     1695.94    401.70 o 
   4  10   4     1569.22     1161.72    239.07 o 
   6  10   4     1345.28     1809.94    290.54 o 
 -25   1   5     3460.41     3573.82    323.21 o 
 -23   1   5    11561.64    12239.39   1184.86 o 
 -21   1   5     1301.41     1069.01    154.18 o 
 -19   1   5    10812.83    10661.83    651.35 o 
 -17   1   5    56609.23    53241.80   2212.56 o 
 -15   1   5    20312.92    20888.08    820.08 o 
 -13   1   5    59424.86    63880.64   2417.65 o 
 -11   1   5   212285.88   204505.66   8342.46 o 
  -9   1   5   152634.50   155082.38   5800.60 o 
  -7   1   5    96151.26    97550.95   3672.27 o 
  -5   1   5   256507.39   289407.25  13169.78 o 
  -3   1   5    88097.72    84062.93   4437.33 o 
  -1   1   5    79725.72    75004.52   3874.53 o 
   1   1   5   109769.46   104525.59   5375.56 o 
   3   1   5     1262.87     1219.31     95.20 o 
   5   1   5    42004.37    40333.60   1849.17 o 
   7   1   5      483.41      509.94     90.85 o 
   9   1   5     6615.76     6529.92    349.58 o 
  11   1   5     1629.96     1319.40    202.14 o 
  13   1   5      773.01      844.72    137.26 o 
  15   1   5     3043.95     2869.95    382.40 o 
  17   1   5     4200.84     4362.51    435.99 o 
  19   1   5     2994.59     3274.46    393.53 o 
  21   1   5     8740.88     7812.84    704.03 o 
 -24   2   5       10.50      -45.79    171.39 o 
 -22   2   5      143.10      172.35    107.40 o 
 -20   2   5    14737.33    14530.08   1167.68 o 
 -18   2   5    11805.15    13257.36    875.39 o 
 -16   2   5    11146.09    12454.23    904.93 o 
 -14   2   5    94918.96   100222.57   3757.30 o 
 -12   2   5    24863.91    25250.37    978.72 o 
 -10   2   5    52544.66    51319.88   1942.56 o 
  -8   2   5   254915.84   260307.97   9714.81 o 
  -6   2   5    10230.07     9881.42    630.67 o 
  -4   2   5    45551.21    45253.27   2411.41 o 
  -2   2   5   140777.08   135773.67   6079.99 o 
   0   2   5    10320.01     9235.80    500.17 o 
   2   2   5    12307.81    12592.46    596.36 o 
   4   2   5   102218.41    98892.88   4013.99 o 
   6   2   5      773.72      861.74    111.12 o 
   8   2   5     4439.29     4865.07    250.29 o 
  10   2   5      668.76      630.40     99.34 o 
  12   2   5    13532.14    12670.21    651.75 o 
  14   2   5      904.30      962.40    193.25 o 
  16   2   5      756.80      734.69    177.75 o 
  18   2   5     6946.14     6850.55    767.25 o 
  20   2   5     1025.40     1360.04    560.69 o 
 -25   3   5     3515.24     3381.41    446.59 o 
 -23   3   5     1530.87     1252.11    259.67 o 
 -21   3   5     3408.99     3258.36    351.43 o 
 -19   3   5     2174.95     2201.24    233.77 o 
 -17   3   5    12475.63    12997.38    593.15 o 
 -15   3   5    36912.78    37155.91   1576.00 o 
 -13   3   5    41422.78    42098.20   1775.08 o 
 -11   3   5     4307.90     4878.79    244.45 o 
  -9   3   5    98912.05   103397.45   4224.43 o 
  -7   3   5     3654.44     3275.66    206.19 o 
  -5   3   5    21333.42    22774.95   1133.71 o 
  -3   3   5    21428.18    20332.43   1439.74 o 
  -1   3   5     4042.52     3555.58    193.31 o 
   1   3   5     5804.53     5686.89    291.63 o 
   3   3   5    84347.19    83419.16   3771.95 o 
   5   3   5     1326.31     1444.12    120.50 o 
   7   3   5     3138.53     2878.53    203.11 o 
   9   3   5    11778.20    12853.17   1442.11 o 
  11   3   5     2590.86     2476.79    363.28 o 
  13   3   5     5995.16     5210.12    566.81 o 
  15   3   5     1638.27     1622.10    218.17 o 
  17   3   5      379.55      174.54    117.86 o 
  19   3   5     1096.58     1165.30    217.46 o 
  21   3   5       38.80       98.97    163.37 o 
 -24   4   5     5050.70     3489.68    639.78 o 
 -22   4   5     9763.69     8868.20    721.94 o 
 -20   4   5     1275.46     1040.76    341.91 o 
 -18   4   5    34746.55    30525.45   2530.59 o 
 -16   4   5    61132.36    61030.87   5471.02 o 
 -14   4   5    19953.48    21167.80   1028.72 o 
 -12   4   5   166078.13   170712.98   7749.65 o 
 -10   4   5    78631.45    83413.06   3399.97 o 
  -8   4   5    12214.41    11988.66    585.16 o 
  -6   4   5   188682.69   200776.98   8981.24 o 
  -4   4   5    68435.22    68995.03   3138.35 o 
  -2   4   5    30015.66    33910.72   1570.34 o 
   0   4   5   133489.47   130330.18   5303.21 o 
   2   4   5    64002.27    61035.73   3127.94 o 
   4   4   5       64.60      118.96     49.43 o 
   6   4   5    24591.08    23376.86   1111.06 o 
   8   4   5     3602.89     4568.66    325.38 o 
  10   4   5     5462.19     5497.70    374.42 o 
  12   4   5     3963.61     4277.18    401.75 o 
  14   4   5      963.34     1179.83    195.69 o 
  16   4   5     2976.86     3384.98    484.72 o 
  18   4   5      190.53      163.73    139.80 o 
  20   4   5     7278.20     7822.95    588.46 o 
 -23   5   5       44.54       25.12    168.85 o 
 -21   5   5     2578.34     1903.04    306.30 o 
 -19   5   5     5737.22     5311.39    500.35 o 
 -17   5   5       10.86       87.89    113.49 o 
 -15   5   5     8900.18     8389.28    666.18 o 
 -13   5   5     6693.60     7224.20    478.43 o 
 -11   5   5       91.04      105.01     75.70 o 
  -9   5   5    46003.68    47567.32   2739.92 o 
  -7   5   5     3347.96     3000.39    192.32 o 
  -5   5   5      261.95      239.89     71.89 o 
  -3   5   5    46617.40    46475.26   2133.52 o 
  -1   5   5     9166.24     8905.04    448.73 o 
   1   5   5      313.04      326.56     63.47 o 
   3   5   5    28122.07    27838.08   1297.26 o 
   5   5   5     1749.97     2027.38    151.98 o 
   7   5   5     2668.52     2430.01    209.34 o 
   9   5   5     1848.51     1805.60    198.15 o 
  11   5   5     1006.65      900.91    153.21 o 
  13   5   5      502.88      491.40    123.20 o 
  15   5   5       34.29       57.61    110.25 o 
  17   5   5     2684.45     3364.27    593.17 o 
  19   5   5     1516.90     1937.21    274.86 o 
 -20   6   5    12585.51    11905.33    936.41 o 
 -18   6   5     4667.50     4524.12    470.52 o 
 -16   6   5    11897.10    10412.18    812.21 o 
 -14   6   5    34739.05    32211.19   2525.69 o 
 -12   6   5    16690.34    15594.33   1119.37 o 
 -10   6   5    32172.83    34404.29   2344.49 o 
  -8   6   5    49131.06    53987.45   2923.25 o 
  -6   6   5     9939.31     9704.95    498.33 o 
  -4   6   5    30614.31    31850.18   1742.38 o 
  -2   6   5    43602.34    43823.18   2028.78 o 
   0   6   5     5471.20     5241.51    343.97 o 
   2   6   5    23484.70    25788.88   1682.55 o 
   4   6   5    15128.12    14641.75    999.90 o 
   6   6   5     1217.31     1267.79    400.88 o 
   8   6   5    11067.52    11031.42    660.59 o 
  10   6   5      465.12      266.43    116.83 o 
  12   6   5      272.04      349.52    132.35 o 
  14   6   5        1.15      -14.14     92.95 o 
  16   6   5      189.66       66.41    183.36 o 
 -19   7   5    12566.88    12792.53   1009.43 o 
 -17   7   5    21268.48    22590.67   1627.61 o 
 -15   7   5    24267.13    23900.19   1684.49 o 
 -13   7   5    29437.53    28065.27   1938.91 o 
 -11   7   5    48974.73    50261.35   3383.72 o 
  -9   7   5    40084.33    40670.64   2720.08 o 
  -7   7   5    56394.83    51577.57   3378.85 o 
  -5   7   5    48199.13    50647.11   5546.58 o 
  -3   7   5    37906.68    35783.25   1910.99 o 
  -1   7   5    39618.78    42660.26   4701.06 o 
   1   7   5    20183.94    21549.07   1429.27 o 
   3   7   5     9724.21     8243.72    607.96 o 
   5   7   5    10464.61    11453.41    820.90 o 
   7   7   5     4262.81     4528.38    407.74 o 
   9   7   5      744.32      276.61    118.43 o 
  11   7   5      302.08       90.76    134.78 o 
  13   7   5     2331.41     1855.06    292.58 o 
  15   7   5     2034.16     1920.75    581.35 o 
 -16   8   5       45.57       44.82    144.49 o 
 -14   8   5        2.35       24.85    119.66 o 
 -12   8   5     1920.09     1749.61    271.63 o 
 -10   8   5       84.38      170.63    131.25 o 
  -8   8   5     1391.72     1471.99    330.49 o 
  -6   8   5     4518.77     5049.13    757.34 o 
  -4   8   5     5232.21     4795.35    449.53 o 
  -2   8   5      432.23      321.37    132.21 o 
   0   8   5      701.25      465.26    139.60 o 
   2   8   5      103.04      270.29    122.69 o 
   4   8   5       25.76       74.47    111.06 o 
   6   8   5        0.46      219.05    164.70 o 
   8   8   5     2324.23     1819.30    269.69 o 
  10   8   5       29.34      -90.85    112.89 o 
  12   8   5      446.95      405.73    165.48 o 
 -13   9   5    16920.35    17542.06   1306.63 o 
 -11   9   5    18510.68    19701.84   1431.03 o 
  -9   9   5    10495.54    12491.32    972.23 o 
  -7   9   5     9405.20     9316.78   1036.04 o 
  -5   9   5    25062.88    26194.80   1839.56 o 
  -3   9   5    14381.39    15502.62   1136.57 o 
  -1   9   5     9028.83     7528.98    847.97 o 
   1   9   5    13529.88    13188.08   1366.53 o 
   3   9   5     6315.43     6463.61    543.07 o 
   5   9   5     3486.42     3429.08    370.99 o 
   7   9   5     2440.34     2035.31    295.35 o 
   9   9   5      375.58      364.75    223.95 o 
 -10  10   5    11700.53    12291.12    975.22 o 
  -8  10   5    15318.12    14474.43   1106.73 o 
  -6  10   5    13545.24    14115.41   1475.79 o 
  -4  10   5    12241.79    15861.33   1209.20 o 
  -2  10   5     9301.95     8892.99    740.34 o 
   0  10   5     2661.82     3042.36    510.41 o 
   2  10   5     2090.09     1785.08    416.37 o 
   4  10   5     1566.31     1779.65    434.86 o 
   6  10   5      601.21      614.78    274.50 o 
 -26   0   6     1731.27     1594.83    675.66 o 
 -24   0   6     2986.98     3276.70    470.46 o 
 -22   0   6    36630.87    38508.28   2614.63 o 
 -20   0   6      821.66      928.73    276.13 o 
 -18   0   6    20819.14    20949.01   1211.47 o 
 -16   0   6    44249.34    46092.41   2526.17 o 
 -14   0   6    36749.64    36497.71   1964.76 o 
 -12   0   6     1875.48     2402.19    215.72 o 
 -10   0   6     1004.03     1319.74    230.12 o 
  -8   0   6   347981.91   380360.72  20169.95 o 
  -6   0   6     8639.08     7825.40   1048.27 o 
  -4   0   6      234.66      240.51     77.19 o 
  -2   0   6   197274.59   205067.81  13065.00 o 
   0   0   6   112834.24   106739.20   6799.98 o 
   2   0   6    44828.98    45020.16   2912.73 o 
   4   0   6   304758.13   266112.09  17821.73 o 
   6   0   6   106525.02   111604.62   7168.72 o 
   8   0   6    82247.04    83756.52   5354.05 o 
  10   0   6   109262.48   110613.53  10780.61 o 
  12   0   6      174.37     1951.41    379.95 o 
  14   0   6    12708.35    13782.74   1402.95 o 
  16   0   6    26145.16    28031.87   2677.08 o 
  18   0   6     2444.62     2355.83    484.86 o 
  20   0   6     1940.87      992.01    334.30 o 
 -25   1   6     8220.17     9016.45   1030.41 o 
 -23   1   6     3270.93     3662.74    407.72 o 
 -21   1   6      855.60     1092.47    154.34 o 
 -19   1   6    26124.86    25882.53   1114.51 o 
 -17   1   6     2956.75     2784.14    185.40 o 
 -15   1   6      743.69      826.07     85.92 o 
 -13   1   6    30697.43    29418.99   1130.70 o 
 -11   1   6    27373.70    26706.46   1032.76 o 
  -9   1   6     4700.01     5263.60    236.45 o 
  -7   1   6     8820.57    11512.35    490.01 o 
  -5   1   6   100802.30   100523.51   7017.07 o 
  -3   1   6       65.01      136.41     31.31 o 
  -1   1   6       28.44       77.71     34.76 o 
   1   1   6   129633.19   125432.89   6591.17 o 
   3   1   6     3839.54     3846.40    212.15 o 
   5   1   6     1930.87     1955.14    137.95 o 
   7   1   6    68710.24    66692.99   3024.10 o 
   9   1   6     1066.68     1165.38    111.61 o 
  11   1   6      252.19      110.16     77.39 o 
  13   1   6    14523.02    13442.73    952.45 o 
  15   1   6        5.31      201.99    120.18 o 
  17   1   6     1159.95     1279.25    311.19 o 
  19   1   6     4769.65     5846.83    605.54 o 
  21   1   6      136.48      183.47    299.23 o 
 -24   2   6     5318.32     5584.93    530.62 o 
 -22   2   6       53.95       11.47    151.04 o 
 -20   2   6    22232.07    20301.06   1385.46 o 
 -18   2   6     2363.30     2747.17    309.40 o 
 -16   2   6      302.61      334.06     81.93 o 
 -14   2   6     2611.14     2974.87    166.84 o 
 -12   2   6     7488.59     7768.88    324.12 o 
 -10   2   6    85848.93    83801.30   3147.43 o 
  -8   2   6     1820.30     2566.04    135.46 o 
  -6   2   6   165250.28   175298.50   9285.58 o 
  -4   2   6   136424.33   132648.63   6953.51 o 
  -2   2   6     6108.64     6355.07    342.07 o 
   0   2   6   150426.88   137778.30   6199.69 o 
   2   2   6    72631.80    70372.35   3175.59 o 
   4   2   6    10860.23    10484.85    594.01 o 
   6   2   6    83432.95    83733.67   3809.61 o 
   8   2   6    31489.35    31406.92   1679.54 o 
  10   2   6     3064.76     2851.45    243.51 o 
  12   2   6    16106.70    16804.26    958.56 o 
  14   2   6     3837.13     4883.50    420.35 o 
  16   2   6      472.49      570.02    181.22 o 
  18   2   6     1813.86     1706.41    286.34 o 
  20   2   6      920.72      935.85    236.72 o 
 -25   3   6     3628.38     3694.54    455.99 o 
 -23   3   6     8693.70     7251.64    618.44 o 
 -21   3   6     4327.57     4498.17    448.15 o 
 -19   3   6       19.52       56.05     88.52 o 
 -17   3   6      258.19      312.67    105.68 o 
 -15   3   6      429.74      468.39     83.64 o 
 -13   3   6     9703.98    10070.77    422.98 o 
 -11   3   6     1510.12     1795.41    113.47 o 
  -9   3   6    22341.25    24192.23   1001.48 o 
  -7   3   6    37116.81    37493.88   1977.05 o 
  -5   3   6     7935.81     7756.43    384.90 o 
  -3   3   6   160854.75   155583.77   7009.81 o 
  -1   3   6   209584.31   218434.45   9818.27 o 
   1   3   6    53585.50    51690.34   2362.17 o 
   3   3   6   114939.06   119168.58   5495.03 o 
   5   3   6    83203.09    79536.65   3258.03 o 
   7   3   6    34424.46    31582.14   1332.67 o 
   9   3   6    52048.66    54500.09   2526.77 o 
  11   3   6    20162.19    19719.99    972.72 o 
  13   3   6    14592.83    13450.31    697.37 o 
  15   3   6    16842.12    18804.52    954.15 o 
  17   3   6     4002.62     3795.05    562.59 o 
  19   3   6      375.59      448.33    180.36 o 
 -24   4   6       22.51       51.34    137.02 o 
 -22   4   6       41.55      -61.14    134.75 o 
 -20   4   6      177.59      -48.93    130.46 o 
 -18   4   6     3636.82     4181.92    354.69 o 
 -16   4   6      121.17      317.54    101.70 o 
 -14   4   6        0.56       15.13     71.48 o 
 -12   4   6      166.63      212.55     72.55 o 
 -10   4   6      848.97     1228.21    136.25 o 
  -8   4   6       64.68        9.01     37.22 o 
  -6   4   6      954.15     1006.02     87.95 o 
  -4   4   6     1538.85     1746.49    150.17 o 
  -2   4   6     7439.07     8009.30    577.76 o 
   0   4   6     4576.40     4378.19    220.31 o 
   2   4   6    10105.71     9777.58    488.33 o 
   4   4   6        3.54      119.97     54.61 o 
   6   4   6     5473.31     6857.92    620.05 o 
   8   4   6       51.73       53.99     75.43 o 
  10   4   6      642.68      324.70    116.12 o 
  12   4   6       41.07       27.30     82.30 o 
  14   4   6       34.38      -32.33     81.08 o 
  16   4   6       16.64      -78.85     97.91 o 
  18   4   6      432.51      197.02    141.30 o 
 -23   5   6     7469.52     7148.28    676.51 o 
 -21   5   6     4421.03     3811.94    431.07 o 
 -19   5   6     1992.21     1747.30    278.46 o 
 -17   5   6     4822.25     5042.70    475.82 o 
 -15   5   6      143.98       53.24     92.87 o 
 -13   5   6     2734.22     2741.92    250.98 o 
 -11   5   6      929.94      926.28    116.35 o 
  -9   5   6     9750.82     9403.74    569.55 o 
  -7   5   6    57867.14    61067.09   3243.91 o 
  -5   5   6    25984.62    25174.65   1874.97 o 
  -3   5   6    47591.30    51968.19   2380.70 o 
  -1   5   6    75408.84    73861.71   3356.07 o 
   1   5   6    51702.04    55409.30   2550.09 o 
   3   5   6    72342.36    69258.55   3219.42 o 
   5   5   6    45636.16    45785.89   2437.14 o 
   7   5   6    27010.33    26730.29   1446.76 o 
   9   5   6    22718.06    24643.61   1370.28 o 
  11   5   6    21451.66    19264.99   1296.99 o 
  13   5   6     7402.92     9493.24    980.84 o 
  15   5   6     5967.40     5724.10    959.57 o 
  17   5   6     8424.59     8388.78    520.11 o 
 -20   6   6     1949.90     1992.62    319.61 o 
 -18   6   6      897.38      630.60    190.83 o 
 -16   6   6     2258.56     2063.25    297.60 o 
 -14   6   6        7.41      167.15    140.51 o 
 -12   6   6      796.03      699.87    138.88 o 
 -10   6   6     4562.16     4221.43    282.76 o 
  -8   6   6       98.74       -1.24     66.51 o 
  -6   6   6    16619.13    16084.89    930.26 o 
  -4   6   6    35633.93    34845.48   1618.63 o 
  -2   6   6     2120.15     2276.69    175.47 o 
   0   6   6    26460.95    27421.40   1286.40 o 
   2   6   6    47041.93    43320.57   2011.81 o 
   4   6   6     9534.06     9078.09    658.59 o 
   6   6   6    23728.36    23065.38   1518.86 o 
   8   6   6    55836.68    55001.36   3506.60 o 
  10   6   6    12831.83    13838.07    997.84 o 
  12   6   6    17027.47    17439.88   1985.11 o 
  14   6   6     9519.28     8220.31    680.99 o 
  16   6   6      881.84      754.61    307.27 o 
 -19   7   6     2385.55     2600.49    370.87 o 
 -17   7   6      399.17      258.91    181.01 o 
 -15   7   6      244.42      163.20    112.94 o 
 -13   7   6      331.14      290.91    141.98 o 
 -11   7   6     7301.60     7486.03    629.89 o 
  -9   7   6     3241.24     3320.45    336.41 o 
  -7   7   6     8158.85     8382.79    529.40 o 
  -5   7   6    23460.84    24665.35   2323.55 o 
  -3   7   6      911.30     1081.59    169.52 o 
  -1   7   6      273.63      202.10     91.06 o 
   1   7   6     9360.64     8230.03    502.62 o 
   3   7   6     2755.12     2486.33    271.70 o 
   5   7   6     2600.70     3182.40    330.45 o 
   7   7   6    11544.95    10367.89   1332.56 o 
   9   7   6      647.44      352.94    203.29 o 
  11   7   6      519.31      527.06    303.58 o 
  13   7   6     2438.98     1907.77    272.42 o 
  15   7   6       91.36       59.02    145.86 o 
 -16   8   6      239.35      157.43    203.84 o 
 -14   8   6     1676.88     1673.25    278.19 o 
 -12   8   6     2965.41     3139.53    382.28 o 
 -10   8   6      811.72      729.20    185.97 o 
  -8   8   6    16641.84    16817.49   1673.11 o 
  -6   8   6    15453.33    16934.78   2657.78 o 
  -4   8   6    19203.20    20373.55   1475.25 o 
  -2   8   6    44987.09    45746.81   3040.93 o 
   0   8   6    35996.43    35394.85   2385.03 o 
   2   8   6    34593.48    34676.46   3223.91 o 
   4   8   6    40238.05    40928.50   2655.29 o 
   6   8   6    19078.56    18658.21   1288.38 o 
   8   8   6    10155.13    10471.87    802.31 o 
  10   8   6    19343.48    18147.36   1983.48 o 
  12   8   6     7961.80     8248.71    757.19 o 
 -13   9   6       59.86      325.60    167.53 o 
 -11   9   6     3056.72     2959.85    637.33 o 
  -9   9   6      931.00      880.97    212.50 o 
  -7   9   6      721.61      733.27    241.89 o 
  -5   9   6     4984.03     6013.36    635.70 o 
  -3   9   6      462.87      609.06    192.97 o 
  -1   9   6      917.28     1343.39    249.58 o 
   1   9   6     5462.52     5231.27    517.91 o 
   3   9   6     4352.02     3866.41    598.47 o 
   5   9   6     7357.41     5231.85    691.42 o 
   7   9   6     8779.71    10219.64   1137.15 o 
   9   9   6     3256.67     3015.33    359.53 o 
  -8  10   6     1475.43     1204.29    247.51 o 
  -6  10   6     4451.39     3758.24    557.16 o 
  -4  10   6     5871.33     6723.10    730.01 o 
  -2  10   6     5176.29     6440.17    622.30 o 
   0  10   6     8369.09     9740.42   1212.16 o 
   2  10   6     6275.99     5825.18    578.77 o 
   4  10   6     3991.31     4046.33    644.13 o 
 -25   1   7    15436.93    17128.07   1777.59 o 
 -23   1   7    25586.07    24799.86   1783.55 o 
 -21   1   7    45856.59    44211.69   2666.69 o 
 -19   1   7    84639.47    89175.63   3928.77 o 
 -17   1   7    48150.75    50060.09   2331.54 o 
 -15   1   7     9410.13     9446.39    394.67 o 
 -13   1   7    70367.68    73159.81   2760.21 o 
 -11   1   7    13663.07    13407.43    532.97 o 
  -9   1   7     5414.71     5634.22    241.94 o 
  -7   1   7   147042.80   153628.95   6248.65 o 
  -5   1   7    28869.80    34481.27   1839.81 o 
  -3   1   7     9080.86     8833.69    790.22 o 
  -1   1   7     2552.00     2742.16    214.58 o 
   1   1   7    31273.47    30601.77   1415.26 o 
   3   1   7    57767.43    55697.48   2958.93 o 
   5   1   7    16887.65    16373.42    856.21 o 
   7   1   7    22095.27    21451.98   1016.72 o 
   9   1   7    16537.76    17613.63    847.79 o 
  11   1   7     9539.89     9610.81    583.16 o 
  13   1   7    22980.88    23100.56   1553.53 o 
  15   1   7    16928.67    18347.93   1285.37 o 
  17   1   7    10395.52     9944.60   1108.88 o 
  19   1   7    13512.40    15270.24   1135.54 o 
 -24   2   7     2888.37     3042.37    333.98 o 
 -22   2   7    35847.63    34673.79   4093.89 o 
 -20   2   7     8198.07     8971.69   1084.36 o 
 -18   2   7     9939.17    10394.45    565.94 o 
 -16   2   7    59087.49    59770.65   3076.30 o 
 -14   2   7    24897.05    26103.17   1065.23 o 
 -12   2   7    14007.66    14040.73    713.47 o 
 -10   2   7   103921.22   105404.44   3932.88 o 
  -8   2   7       94.90      243.96     58.92 o 
  -6   2   7     3374.40     3718.18    233.41 o 
  -4   2   7    60079.50    58752.21   3759.74 o 
  -2   2   7     9684.36    10061.54    491.18 o 
   0   2   7     3401.59     3800.47    270.84 o 
   2   2   7     5522.26     5726.47    300.97 o 
   4   2   7     6160.56     5231.01    446.97 o 
   6   2   7     5374.89     5190.88    293.39 o 
   8   2   7     2470.64     2929.51    241.23 o 
  10   2   7    32402.68    34567.70   1862.77 o 
  12   2   7    19631.22    21290.52   1196.63 o 
  14   2   7    10771.28    11253.86    832.42 o 
  16   2   7    18098.65    17398.70   1235.12 o 
  18   2   7     5865.14     6603.39    611.50 o 
  20   2   7     1005.99     1315.67    278.69 o 
 -25   3   7      266.53      373.64    191.88 o 
 -23   3   7     4830.39     4281.15    434.37 o 
 -21   3   7    14262.78    15170.16    919.55 o 
 -19   3   7      551.83      434.75    110.26 o 
 -17   3   7    14545.57    15144.42    789.54 o 
 -15   3   7    63469.49    66875.81   3162.16 o 
 -13   3   7     1772.29     2087.34    152.92 o 
 -11   3   7    15664.57    16667.93    841.27 o 
  -9   3   7    26242.45    28603.63   1587.80 o 
  -7   3   7    10291.62    10519.46   1117.78 o 
  -5   3   7    12008.28    12609.84    721.88 o 
  -3   3   7      414.03      212.60     40.65 o 
  -1   3   7    21620.33    20045.95    933.66 o 
   1   3   7     5995.58     6061.37    320.55 o 
   3   3   7     2959.98     3049.13    196.09 o 
   5   3   7    51477.18    54574.15   2502.36 o 
   7   3   7       17.89      -28.92     67.82 o 
   9   3   7     2468.13     2713.28    240.99 o 
  11   3   7    16792.61    16936.21   1472.67 o 
  13   3   7       13.91      -73.32     91.74 o 
  15   3   7     1381.10     1484.96    603.91 o 
  17   3   7     2994.34     3152.21    395.70 o 
  19   3   7      192.15      355.58    186.52 o 
 -24   4   7    34381.15    27411.67   1919.48 o 
 -22   4   7     8660.03     8272.59    825.95 o 
 -20   4   7    46630.17    47923.32   3003.64 o 
 -18   4   7    60025.66    62245.29   3410.01 o 
 -16   4   7    14900.35    15224.70    904.49 o 
 -14   4   7    64181.68    61754.25   3634.93 o 
 -12   4   7    88296.92    99089.93   4605.93 o 
 -10   4   7     3962.07     4071.68    438.77 o 
  -8   4   7    67475.77    66796.04   3283.84 o 
  -6   4   7    31572.95    28137.14   1525.22 o 
  -4   4   7     3306.22     3495.17    207.76 o 
  -2   4   7    15663.86    16448.85    789.70 o 
   0   4   7       56.58       28.65     43.55 o 
   2   4   7    43617.92    46071.46   2434.36 o 
   4   4   7     5316.51     4943.59    248.57 o 
   6   4   7    10966.99    10521.15    542.00 o 
   8   4   7    63781.20    60236.23   2794.06 o 
  10   4   7     4139.88     3806.38    270.01 o 
  12   4   7    23976.03    25209.91   1235.94 o 
  14   4   7    26486.02    28919.91   1492.14 o 
  16   4   7     9194.36    10241.20    803.58 o 
  18   4   7    13132.34    15161.90   1134.20 o 
 -23   5   7     6587.11     6587.73    637.38 o 
 -21   5   7     9430.40     8283.55    902.87 o 
 -19   5   7       59.45       64.52    126.65 o 
 -17   5   7     5672.01     5401.25    411.58 o 
 -15   5   7    14347.28    13866.86    869.59 o 
 -13   5   7     1154.88     1046.21    157.34 o 
 -11   5   7    19260.01    19279.42    958.86 o 
  -9   5   7     6881.31     6521.97    430.90 o 
  -7   5   7     6863.23     6649.87    600.03 o 
  -5   5   7    13730.41    16144.52    924.16 o 
  -3   5   7      129.52      110.74     59.86 o 
  -1   5   7     4971.45     4541.19    269.32 o 
   1   5   7    12902.63    14761.74    729.35 o 
   3   5   7      552.73      433.75     85.68 o 
   5   5   7     7375.80     7374.29    469.50 o 
   7   5   7       31.84        6.56     69.83 o 
   9   5   7    10019.99    11035.12    970.52 o 
  11   5   7    13505.09    14952.98    779.53 o 
  13   5   7     2029.23     1712.15    200.01 o 
  15   5   7     5547.91     6972.28    445.09 o 
  17   5   7     4159.07     3750.58    370.17 o 
 -20   6   7     9879.67    10401.99    849.14 o 
 -18   6   7    10009.30     9071.83    736.74 o 
 -16   6   7    21032.77    21656.75   1538.90 o 
 -14   6   7     7052.73     6457.88    462.35 o 
 -12   6   7      174.23      119.45     93.83 o 
 -10   6   7    29550.59    30477.79   1687.11 o 
  -8   6   7    11070.20    10356.25    623.07 o 
  -6   6   7    14430.80    16429.96   1213.55 o 
  -4   6   7     6689.81     6111.42    411.09 o 
  -2   6   7     6243.98     7280.47    529.76 o 
   0   6   7      385.26      289.60     78.82 o 
   2   6   7     1899.63     1802.33    221.13 o 
   4   6   7    11396.57    11873.36    723.79 o 
   6   6   7     3247.86     3301.89    279.74 o 
   8   6   7      172.70      199.13    104.26 o 
  10   6   7    11327.55    11356.46    687.07 o 
  12   6   7     4976.50     4909.46    399.17 o 
  14   6   7     4123.15     4444.19    393.67 o 
  16   6   7     5881.69     7237.73    546.84 o 
 -19   7   7    14871.10    14636.37   2065.29 o 
 -17   7   7    12108.33    12931.27   1010.36 o 
 -15   7   7    24843.08    23968.12   1703.05 o 
 -13   7   7    26786.57    27558.59   1927.52 o 
 -11   7   7    11590.89    12115.03    761.70 o 
  -9   7   7    20077.17    18324.71   1051.03 o 
  -7   7   7    21901.48    24379.29   1389.93 o 
  -5   7   7       22.22      119.57     89.94 o 
  -3   7   7      540.38      833.47    231.30 o 
  -1   7   7      155.92      300.37    108.86 o 
   1   7   7     1572.03     1401.61    334.72 o 
   3   7   7      277.29      341.64    132.92 o 
   5   7   7     5153.32     4796.51    361.88 o 
   7   7   7     9439.22     9030.87    571.89 o 
   9   7   7     6045.33     5789.65    490.68 o 
  11   7   7    17696.45    16235.58   1074.36 o 
  13   7   7    17446.38    17921.69   1111.78 o 
 -16   8   7       35.77      236.86    143.17 o 
 -14   8   7      557.79      478.25    181.09 o 
 -12   8   7       97.42      101.98    172.31 o 
 -10   8   7       17.30      -60.16    105.39 o 
  -8   8   7     1025.04      947.96    192.46 o 
  -6   8   7      292.50      616.28    195.23 o 
  -4   8   7        2.58      187.27    178.56 o 
  -2   8   7     1967.15     1655.97    496.55 o 
   0   8   7     2410.71     2545.11    337.51 o 
   2   8   7       20.06       25.20    157.64 o 
   4   8   7        4.95       18.26    127.38 o 
   6   8   7       96.32      187.48    153.88 o 
   8   8   7       31.10      -90.47    102.92 o 
  10   8   7      251.45      368.77    139.93 o 
 -13   9   7    15223.35    14491.09   1117.64 o 
 -11   9   7    12826.74    15014.55   1411.38 o 
  -9   9   7     6443.71     6394.00    799.59 o 
  -7   9   7     7220.36     6208.06   1181.45 o 
  -5   9   7     3329.64     3226.70    583.79 o 
  -3   9   7       12.80      150.83    130.65 o 
  -1   9   7      346.74      256.40    159.07 o 
   1   9   7      106.26       78.03    131.95 o 
   3   9   7     2167.46     1491.86    275.58 o 
   5   9   7     3440.66     3690.32    428.46 o 
   7   9   7     5913.93     5982.84    586.80 o 
  -8  10   7     4309.90     4105.03    645.76 o 
  -6  10   7     2053.95     2271.92    333.15 o 
  -4  10   7     1294.05      918.31    246.56 o 
  -2  10   7       48.67       11.30    145.16 o 
   0  10   7      195.90       95.88    169.30 o 
   2  10   7       17.62      -28.30    156.95 o 
 -26   0   8     8255.16     6597.30    953.96 o 
 -24   0   8      865.41      857.21    362.56 o 
 -22   0   8    14697.72    14412.20   1588.85 o 
 -20   0   8    29265.71    23608.30   2442.80 o 
 -18   0   8     3744.33     4040.41    336.33 o 
 -16   0   8   129255.73   129061.45   6902.06 o 
 -14   0   8    54210.55    54885.24   4511.64 o 
 -12   0   8     2515.92     2329.20    185.36 o 
 -10   0   8   184870.30   178633.64   9483.88 o 
  -8   0   8   194493.34   202451.52  12994.54 o 
  -6   0   8     2053.02     2547.82    568.57 o 
  -4   0   8   338060.06   340006.59  21518.15 o 
  -2   0   8   134216.05   138243.88   8952.86 o 
   0   0   8     4304.70     4122.21    410.39 o 
   2   0   8   104139.91    96612.38  11870.74 o 
   4   0   8    23043.53    22102.72   1475.85 o 
   6   0   8      108.16      144.16     84.29 o 
   8   0   8    32294.46    31554.42   2079.27 o 
  10   0   8     2702.79     2779.80    278.67 o 
  12   0   8      672.62      300.05    184.81 o 
  14   0   8     4427.63     3991.97    581.62 o 
  16   0   8     5523.74     5609.09    744.15 o 
  18   0   8     4417.96     3631.59    604.45 o 
 -25   1   8     1949.38     2609.73   1186.34 o 
 -23   1   8     3544.25     3493.87    921.35 o 
 -21   1   8     6241.95     5692.21    490.95 o 
 -19   1   8    18138.55    17294.47   1122.96 o 
 -17   1   8    12811.23    13546.29    619.37 o 
 -15   1   8     7665.61     8041.78    483.14 o 
 -13   1   8    51749.98    54222.55   2070.21 o 
 -11   1   8    34941.96    37607.29   1460.25 o 
  -9   1   8     1192.62     1441.71     87.10 o 
  -7   1   8    85511.17    81738.66   3778.39 o 
  -5   1   8     9707.60     9041.22    497.88 o 
  -3   1   8    10183.69    10940.59    594.05 o 
  -1   1   8    54547.45    51175.29   2584.31 o 
   1   1   8    11005.06    10488.19    509.67 o 
   3   1   8     3184.51     3457.30    209.06 o 
   5   1   8    38394.78    38505.69   2150.60 o 
   7   1   8       10.20       43.91     57.07 o 
   9   1   8     4878.57     5386.57    581.24 o 
  11   1   8     1765.96     1805.35    229.50 o 
  13   1   8     2028.98     2252.58    317.61 o 
  15   1   8      893.77     1178.14    238.84 o 
  17   1   8      313.49      213.97    170.78 o 
  19   1   8      301.40      212.15    216.07 o 
 -24   2   8     4518.19     3775.85    535.47 o 
 -22   2   8       94.19       46.93    112.89 o 
 -20   2   8     1197.87     1020.04    154.26 o 
 -18   2   8    52742.64    54365.48   2598.24 o 
 -16   2   8     1410.78     1599.75    140.32 o 
 -14   2   8     8426.41     8023.31    387.79 o 
 -12   2   8    79045.09    77386.08   3905.35 o 
 -10   2   8     5934.62     6429.85    312.11 o 
  -8   2   8    32945.85    33150.42   1708.25 o 
  -6   2   8   184226.08   184995.83   9448.87 o 
  -4   2   8    41300.43    42588.20   2282.74 o 
  -2   2   8   179501.03   171999.83   7750.11 o 
   0   2   8    73686.48    73040.70   3279.21 o 
   2   2   8      129.92      158.27     45.10 o 
   4   2   8    21513.49    20230.02    962.30 o 
   6   2   8    21986.04    21292.58   1018.67 o 
   8   2   8       16.06       30.29     73.17 o 
  10   2   8    10266.20    10633.17    850.56 o 
  12   2   8     6797.23     7324.85    566.36 o 
  14   2   8      864.97     1066.35    225.19 o 
  16   2   8      265.75        5.09    140.00 o 
  18   2   8     1685.82     1767.46    331.77 o 
 -25   3   8      289.14     -108.97    144.73 o 
 -23   3   8       39.08      102.17    224.77 o 
 -21   3   8    10127.94    10404.90    672.09 o 
 -19   3   8    18051.45    17139.94   1004.45 o 
 -17   3   8    32822.00    32148.00   1796.77 o 
 -15   3   8    44570.92    43739.74   2055.23 o 
 -13   3   8    30887.42    30739.14   1469.71 o 
 -11   3   8    49518.91    48737.49   2301.64 o 
  -9   3   8    83443.76    81511.44   5216.19 o 
  -7   3   8    35459.89    36038.47   1950.61 o 
  -5   3   8   127313.06   124360.20   6561.97 o 
  -3   3   8   123582.63   125095.98   5622.51 o 
  -1   3   8    56786.29    53614.63   2428.45 o 
   1   3   8    73327.62    74441.65   3732.80 o 
   3   3   8    40044.79    46018.26   2107.32 o 
   5   3   8    22166.32    20826.32   1000.57 o 
   7   3   8    13194.06    13099.31    755.62 o 
   9   3   8     5868.82     7029.50    463.61 o 
  11   3   8     1629.20     1314.93    183.58 o 
  13   3   8     2077.79     2229.61    250.67 o 
  15   3   8       21.45      -48.84    122.73 o 
  17   3   8     3187.39     3659.75    863.73 o 
 -24   4   8       18.90      179.69    179.32 o 
 -22   4   8     2845.68     2765.12    320.55 o 
 -20   4   8      988.08      712.27    301.68 o 
 -18   4   8        0.52      151.41     97.34 o 
 -16   4   8     1875.13     1717.91    202.09 o 
 -14   4   8     1672.79     1611.88    193.52 o 
 -12   4   8     3913.93     4267.76    334.54 o 
 -10   4   8     1926.14     1848.44    235.56 o 
  -8   4   8     6911.83     7127.89    449.05 o 
  -6   4   8     1223.13     1136.91    165.73 o 
  -4   4   8     1448.51     1280.09    141.65 o 
  -2   4   8     1874.84     2039.76    202.43 o 
   0   4   8     1389.14     1287.91    113.91 o 
   2   4   8      660.46      857.19    108.58 o 
   4   4   8    10621.23    11141.88    564.93 o 
   6   4   8      800.56      847.03    136.22 o 
   8   4   8     2619.57     2717.52    253.49 o 
  10   4   8     1332.35     1874.85    407.19 o 
  12   4   8      518.40      502.19    133.53 o 
  14   4   8        4.58       17.81    124.82 o 
  16   4   8        0.00       33.17    151.83 o 
 -23   5   8      474.64      424.82    180.31 o 
 -21   5   8     6759.16     6108.78    577.31 o 
 -19   5   8     5816.01     5641.97    439.38 o 
 -17   5   8     7966.56     7205.87    503.06 o 
 -15   5   8    59179.93    59861.72   3261.78 o 
 -13   5   8    24876.83    25107.62   1433.94 o 
 -11   5   8    22299.63    23236.71   1128.89 o 
  -9   5   8    76668.07    71407.95   3790.95 o 
  -7   5   8    47722.98    45819.63   2467.56 o 
  -5   5   8    62999.73    63380.31   4482.46 o 
  -3   5   8   100620.92   102944.98   5481.49 o 
  -1   5   8    38657.41    39790.27   2174.27 o 
   1   5   8    31815.55    34219.68   1607.50 o 
   3   5   8    32495.74    29806.48   1398.22 o 
   5   5   8     1872.28     1970.73    202.23 o 
   7   5   8     2978.32     3312.59    498.53 o 
   9   5   8     7624.94     7014.83    582.29 o 
  11   5   8       13.90      -88.58     99.92 o 
  13   5   8      289.27      301.83    138.40 o 
  15   5   8       40.75      108.70    124.10 o 
 -20   6   8      257.31       75.98    191.61 o 
 -18   6   8    13735.03    13674.98   1045.95 o 
 -16   6   8     9955.16     8939.60    895.32 o 
 -14   6   8    14735.27    14686.92    895.22 o 
 -12   6   8    47259.11    47746.52   2894.77 o 
 -10   6   8    39516.44    39221.74   2143.34 o 
  -8   6   8    18948.08    19980.40   1521.15 o 
  -6   6   8    35961.38    33417.04   1839.21 o 
  -4   6   8     8017.51     7773.94    506.41 o 
  -2   6   8    11698.01    12880.45    767.62 o 
   0   6   8    29745.39    30373.90   1695.33 o 
   2   6   8     7164.09     8458.38    818.07 o 
   4   6   8    10524.84    11415.42    683.23 o 
   6   6   8    13799.44    13215.16    788.25 o 
   8   6   8     1793.65     1952.44    217.32 o 
  10   6   8        4.63       81.84    108.64 o 
  12   6   8      457.16      591.59    161.14 o 
  14   6   8     1361.17     1318.71    231.83 o 
 -19   7   8      884.94      722.26    248.95 o 
 -17   7   8     1678.17     1844.23    297.96 o 
 -15   7   8      183.08      129.79    134.48 o 
 -13   7   8     8750.49     9354.84    637.10 o 
 -11   7   8    11651.03    11033.59    699.78 o 
  -9   7   8       25.44      133.10     85.78 o 
  -7   7   8     6171.20     6340.90    451.45 o 
  -5   7   8     7165.94     7253.28    486.30 o 
  -3   7   8     1308.13     1645.77    202.82 o 
  -1   7   8    13719.82    13748.17    829.45 o 
   1   7   8     3907.63     3466.28    375.76 o 
   3   7   8      388.09      619.63    181.87 o 
   5   7   8    11368.78    11321.51    888.15 o 
   7   7   8     2232.86     2138.40    247.53 o 
   9   7   8       30.77       76.12    106.35 o 
  11   7   8     1668.97     1660.78    232.71 o 
  13   7   8      121.56      -97.93    150.90 o 
 -16   8   8    16415.63    16154.99   1225.69 o 
 -14   8   8    17280.75    16822.44   1248.86 o 
 -12   8   8    18503.96    18717.32   1381.75 o 
 -10   8   8    37108.34    37340.49   3459.27 o 
  -8   8   8    36372.38    35790.06   3626.80 o 
  -6   8   8    27025.53    27594.57   1886.51 o 
  -4   8   8    53255.66    56040.14   3041.47 o 
  -2   8   8    38128.80    39846.05   2289.57 o 
   0   8   8    21589.14    24563.01   1926.95 o 
   2   8   8    32943.35    34790.93   2374.84 o 
   4   8   8    12495.44    12828.23    992.85 o 
   6   8   8     2503.20     2641.44    370.29 o 
   8   8   8     2788.51     2173.14    341.06 o 
  10   8   8       18.04      -74.92    208.46 o 
 -13   9   8     7817.65     8216.54    729.90 o 
 -11   9   8     7828.84     7376.63    670.97 o 
  -9   9   8     3690.52     4241.47    635.43 o 
  -7   9   8    10290.82     9960.85    723.38 o 
  -5   9   8     3374.50     3362.36    539.76 o 
  -3   9   8      146.74       75.08    222.32 o 
  -1   9   8     3076.13     3747.24    515.58 o 
   1   9   8     1301.67      764.93    276.95 o 
   3   9   8     2142.28     2146.76    336.70 o 
   5   9   8     4539.71     4932.04    534.76 o 
   7   9   8     1121.64      909.36    237.53 o 
  -4  10   8     7873.55     7388.66    672.23 o 
  -2  10   8    11833.59    11372.29   1538.57 o 
   0  10   8     7148.94     7485.61    703.42 o 
 -25   1   9    16618.53    17034.54   1359.13 o 
 -23   1   9     3647.67     3586.59    430.26 o 
 -21   1   9    12667.90    12212.40    978.34 o 
 -19   1   9     7911.44     7780.45    592.81 o 
 -17   1   9      980.00      679.61     94.15 o 
 -15   1   9     6353.35     6868.37    456.44 o 
 -13   1   9       85.19      236.20     69.06 o 
 -11   1   9     7894.22     8704.88    457.77 o 
  -9   1   9      425.33      590.45    139.85 o 
  -7   1   9    16046.65    16630.10    787.43 o 
  -5   1   9    42485.34    46881.67   2445.59 o 
  -3   1   9    13436.18    13002.85    625.13 o 
  -1   1   9    77563.43    77214.41   5425.30 o 
   1   1   9    84118.76    81372.47   3704.46 o 
   3   1   9    43087.68    40682.20   1867.82 o 
   5   1   9    50804.49    49896.71   2298.80 o 
   7   1   9    73523.04    78022.07   3579.11 o 
   9   1   9    30431.64    34155.09   1850.25 o 
  11   1   9    22116.46    24752.21   1379.81 o 
  13   1   9    22848.50    25709.12   1735.87 o 
  15   1   9    10271.26     9127.86    732.01 o 
  17   1   9     7188.02     6763.99    624.58 o 
 -24   2   9     8236.31     6871.80    923.52 o 
 -22   2   9    13108.04    12935.49    791.31 o 
 -20   2   9       98.89       89.05    102.08 o 
 -18   2   9    26128.83    26695.16   1316.65 o 
 -16   2   9     1853.83     1926.12    150.40 o 
 -14   2   9     6516.58     6853.07    528.38 o 
 -12   2   9    16259.02    17463.97    777.00 o 
 -10   2   9     1943.14     2166.25    168.29 o 
  -8   2   9    60167.34    69772.44   3531.42 o 
  -6   2   9      527.81      644.86     74.20 o 
  -4   2   9    53475.02    53478.60   2849.02 o 
  -2   2   9   102772.19    97680.44   4407.67 o 
   0   2   9     6333.95     6027.37    315.06 o 
   2   2   9    21705.57    24062.33   1540.61 o 
   4   2   9    46552.69    42707.48   2149.19 o 
   6   2   9    11228.38    11821.43    602.35 o 
   8   2   9    29688.95    27245.58   2007.97 o 
  10   2   9    31489.14    30470.94   1644.30 o 
  12   2   9     4294.93     4605.97    533.95 o 
  14   2   9    14212.55    12958.46    959.45 o 
  16   2   9     4997.75     5425.09    558.99 o 
  18   2   9      448.35      195.90    200.58 o 
 -23   3   9     7142.09     7501.12    532.63 o 
 -21   3   9     7615.24     7870.77    538.54 o 
 -19   3   9        7.74       77.74    118.25 o 
 -17   3   9    10715.84    11403.60    707.00 o 
 -15   3   9     1755.44     1959.46    168.39 o 
 -13   3   9     1515.68     1250.66    138.06 o 
 -11   3   9    28498.74    28656.04   2469.18 o 
  -9   3   9    20285.25    19528.07   1084.79 o 
  -7   3   9    12050.66    11187.95    653.88 o 
  -5   3   9      940.17     1124.61    136.62 o 
  -3   3   9    32651.76    32937.05   1790.39 o 
  -1   3   9     3193.48     3814.22    282.84 o 
   1   3   9     2775.66     2832.44    219.00 o 
   3   3   9    20833.83    22022.14   1050.20 o 
   5   3   9     1038.71     1271.62    199.75 o 
   7   3   9     4157.22     4233.85    322.18 o 
   9   3   9    35827.65    39212.85   2111.93 o 
  11   3   9     5891.07     6266.43    447.12 o 
  13   3   9     1962.67     2160.64    327.61 o 
  15   3   9     2858.34     2767.19    398.16 o 
  17   3   9        9.16     -183.02    149.89 o 
 -24   4   9     4395.53     4395.46    506.69 o 
 -22   4   9     6433.78     6958.29    516.08 o 
 -20   4   9    28363.66    29600.94   1685.84 o 
 -18   4   9      454.92      287.36    110.57 o 
 -16   4   9     5289.77     4932.94    377.07 o 
 -14   4   9    11145.88    11581.58    615.88 o 
 -12   4   9     4798.73     4425.17    328.39 o 
 -10   4   9     3811.13     3890.09    533.57 o 
  -8   4   9     3275.95     3011.00    340.71 o 
  -6   4   9    55407.67    52070.02   3406.37 o 
  -4   4   9    14484.61    14478.58   1073.03 o 
  -2   4   9    15146.35    14769.56   1125.74 o 
   0   4   9   121466.52   123213.92   5579.02 o 
   2   4   9    29674.43    29441.71   1387.45 o 
   4   4   9    36462.27    37377.00   1748.13 o 
   6   4   9    82462.07    86143.87   4508.13 o 
   8   4   9    25906.56    26039.73   1432.43 o 
  10   4   9    12373.21    13359.68    802.46 o 
  12   4   9    26912.67    29285.98   1624.90 o 
  14   4   9     5950.82     5666.66    446.29 o 
  16   4   9     7027.64     7375.50    664.24 o 
 -21   5   9       53.25      126.71    116.86 o 
 -19   5   9     4192.78     3849.90    346.60 o 
 -17   5   9    14827.09    14184.34    868.31 o 
 -15   5   9     1050.11     1136.91    170.02 o 
 -13   5   9      182.44      178.93     84.74 o 
 -11   5   9     1563.13     1424.34    174.20 o 
  -9   5   9    30097.56    31987.62   1796.20 o 
  -7   5   9     2166.09     2049.53    258.87 o 
  -5   5   9       51.64       11.09     72.60 o 
  -3   5   9    22064.44    21414.59   1212.09 o 
  -1   5   9      266.69      214.27     90.31 o 
   1   5   9     1588.34     1907.79    203.29 o 
   3   5   9    19646.99    19444.53    945.76 o 
   5   5   9     2432.08     2062.08    209.57 o 
   7   5   9     4008.17     3742.93    318.83 o 
   9   5   9     9244.00    10181.03    657.25 o 
  11   5   9      733.17     1236.97    193.70 o 
  13   5   9      421.46      347.54    132.35 o 
  15   5   9     3016.11     3273.32    340.38 o 
 -20   6   9      159.15       93.08    138.09 o 
 -18   6   9     6871.40     6325.10    485.36 o 
 -16   6   9      507.61      606.13    148.16 o 
 -14   6   9     1569.68     1663.46    298.94 o 
 -12   6   9        4.03       60.42     71.08 o 
 -10   6   9     1187.88     1202.75    322.82 o 
  -8   6   9     7138.29     6496.70    462.12 o 
  -6   6   9       46.06       90.49     75.66 o 
  -4   6   9    10297.85    11232.65    692.78 o 
  -2   6   9     4286.73     3971.64    322.86 o 
   0   6   9    12016.17    12310.16    967.30 o 
   2   6   9    52709.94    55982.79   3049.06 o 
   4   6   9    19199.05    18876.39   1341.77 o 
   6   6   9    11640.20    10886.47    660.79 o 
   8   6   9    15060.61    15681.79    925.27 o 
  10   6   9    12249.89    13699.60    838.68 o 
  12   6   9     4170.34     4422.93    394.29 o 
  14   6   9     6071.88     7219.82    544.40 o 
 -19   7   9     5979.64     5132.86    536.13 o 
 -17   7   9     3756.99     3078.75    363.21 o 
 -15   7   9     2105.89     2341.07    269.32 o 
 -13   7   9      820.49      993.63    181.36 o 
 -11   7   9      740.87      847.65    239.44 o 
  -9   7   9      269.83      253.93     92.62 o 
  -7   7   9    21545.70    19240.83   1106.83 o 
  -5   7   9    22947.21    20330.69   1176.12 o 
  -3   7   9    10262.98    10806.88    681.78 o 
  -1   7   9    40383.79    41855.66   2299.69 o 
   1   7   9    37319.93    37298.68   2515.80 o 
   3   7   9    28701.43    26024.20   1917.44 o 
   5   7   9    24587.00    29063.03   2787.42 o 
   7   7   9    14302.41    15788.94   1294.24 o 
   9   7   9    12892.31    12347.45   1792.42 o 
  11   7   9    14955.39    15157.80    932.55 o 
 -16   8   9      240.94      191.57    166.38 o 
 -14   8   9      180.25     -132.24    171.22 o 
 -12   8   9      364.97       81.10    121.53 o 
 -10   8   9     1621.63     2025.97    358.21 o 
  -8   8   9        0.71      -39.47    100.20 o 
  -6   8   9      246.84      163.85    122.28 o 
  -4   8   9     3735.57     3261.28    355.57 o 
  -2   8   9      345.11      472.13    141.12 o 
   0   8   9      720.46      795.57    206.98 o 
   2   8   9      570.64      522.51    240.53 o 
   4   8   9      508.94      637.57    199.04 o 
   6   8   9       68.19       75.55    135.86 o 
   8   8   9       74.62      165.66    177.77 o 
 -11   9   9     1868.57     1204.45    256.71 o 
  -9   9   9      664.92      236.45    217.97 o 
  -7   9   9     1985.77     2160.16    342.27 o 
  -5   9   9     5118.19     4659.48    503.19 o 
  -3   9   9     8135.21     8208.58    712.94 o 
  -1   9   9     8149.16     7636.80    689.79 o 
   1   9   9    15732.78    15907.29   1199.56 o 
   3   9   9    10926.68    11347.55    923.73 o 
   5   9   9     9258.33     9042.27    817.75 o 
 -24   0  10    25500.66    23452.84   2478.13 o 
 -22   0  10    90816.04    76940.05   7564.85 o 
 -20   0  10     7820.63     7605.72    629.97 o 
 -18   0  10    38996.16    42827.97   2974.27 o 
 -16   0  10    71711.23    75968.01   5171.56 o 
 -14   0  10    11010.93    11735.09    893.82 o 
 -12   0  10   165824.38   163379.83  10966.10 o 
 -10   0  10   158001.92   163390.78  11077.34 o 
  -8   0  10     3543.10     3520.61    487.58 o 
  -6   0  10    71799.89    70717.61   7640.68 o 
  -4   0  10    60516.86    61945.34   4570.33 o 
  -2   0  10    22131.98    23664.04   1580.43 o 
   0   0  10    41761.32    46635.39   3113.84 o 
   2   0  10     9237.13     9674.87    702.78 o 
   4   0  10    13373.13    13694.62    955.66 o 
   6   0  10      536.73      282.94    142.69 o 
   8   0  10     9417.81     9176.50    678.68 o 
  10   0  10    39303.38    41979.31   3843.03 o 
  12   0  10    11669.75    11562.81   1221.40 o 
  14   0  10    12974.93    14503.52   1502.97 o 
  16   0  10    10484.70    12799.97   1373.06 o 
 -25   1  10    14909.61    14832.37   1703.00 o 
 -23   1  10      967.91      808.66    223.19 o 
 -21   1  10     4860.15     4469.70    377.07 o 
 -19   1  10    16457.03    17031.02   1202.18 o 
 -17   1  10      654.48      607.23    119.80 o 
 -15   1  10    29464.06    30458.69   1323.63 o 
 -13   1  10    63077.11    65837.19   2776.50 o 
 -11   1  10      523.01      705.87     80.70 o 
  -9   1  10    46295.52    45740.56   2174.68 o 
  -7   1  10    33404.38    34761.66   1877.90 o 
  -5   1  10    11457.65    11906.93    661.15 o 
  -3   1  10    31220.59    30928.47   1432.17 o 
  -1   1  10     5178.81     5010.86    400.60 o 
   1   1  10     4012.81     3538.11    221.60 o 
   3   1  10     7939.82     7343.93    394.46 o 
   5   1  10       38.41      277.99    125.68 o 
   7   1  10    15094.85    16008.88    788.63 o 
   9   1  10      768.21      803.82    142.80 o 
  11   1  10     5234.93     5579.79    497.10 o 
  13   1  10     7902.42     8883.66    712.37 o 
  15   1  10       48.72      208.01    151.67 o 
  17   1  10      548.50      447.39    209.19 o 
 -24   2  10     7761.44     8189.96   1034.96 o 
 -22   2  10     2404.59     2490.38    359.49 o 
 -20   2  10    37690.58    39449.68   2787.13 o 
 -18   2  10     6105.64     6168.86    422.32 o 
 -16   2  10     3015.38     3051.53    218.35 o 
 -14   2  10    83962.18    83613.48   4460.57 o 
 -12   2  10    12157.83    12000.64    642.33 o 
 -10   2  10     4995.53     5445.47    356.85 o 
  -8   2  10    57048.93    64225.28   3437.58 o 
  -6   2  10     1546.44     2431.47    414.10 o 
  -4   2  10      577.09      487.41     91.22 o 
  -2   2  10    18981.97    19076.34    907.11 o 
   0   2  10      557.38      626.47     83.56 o 
   2   2  10     1421.88     1432.67    130.63 o 
   4   2  10     3161.63     3588.67    232.88 o 
   6   2  10    12049.06    13851.42   1265.81 o 
   8   2  10    12644.87    14401.30   1698.23 o 
  10   2  10     2972.17     2742.77    380.50 o 
  12   2  10    19762.72    26719.27   2913.26 o 
  14   2  10     4989.67     6183.07    587.96 o 
  16   2  10     1810.80     1824.37    347.61 o 
 -23   3  10    32083.63    32095.80   2314.19 o 
 -21   3  10    20825.52    22386.79   1308.56 o 
 -19   3  10    27632.92    29929.84   1701.77 o 
 -17   3  10    60639.04    62174.71   3390.78 o 
 -15   3  10    20253.60    20231.04   1003.55 o 
 -13   3  10    49593.96    51614.01   2423.50 o 
 -11   3  10    54208.82    51553.68   3003.16 o 
  -9   3  10     3418.00     4002.06    320.10 o 
  -7   3  10    21645.26    19775.87   1108.70 o 
  -5   3  10    30250.28    29979.21   1643.89 o 
  -3   3  10     2628.24     2500.56    453.45 o 
  -1   3  10     4617.91     4822.09    831.27 o 
   1   3  10      220.73      149.40     55.99 o 
   3   3  10     4698.68     4979.57    290.71 o 
   5   3  10      541.64      420.96     84.47 o 
   7   3  10     6772.32     5907.72    404.23 o 
   9   3  10    15160.34    16306.34    946.57 o 
  11   3  10     3681.06     3937.04    332.03 o 
  13   3  10     6917.54     7154.59    507.93 o 
  15   3  10    10143.82    11043.81    866.90 o 
 -22   4  10      231.20      240.01    143.69 o 
 -20   4  10      367.85      155.61    120.13 o 
 -18   4  10      413.15      524.80    134.25 o 
 -16   4  10      298.27      265.85    108.02 o 
 -14   4  10        6.51       40.85     72.61 o 
 -12   4  10     1792.12     1723.09    220.46 o 
 -10   4  10      122.12      157.04     77.09 o 
  -8   4  10      372.44      465.76     99.88 o 
  -6   4  10       24.72       92.73     86.53 o 
  -4   4  10     5095.86     5412.10    375.42 o 
  -2   4  10     1309.96     1007.87    172.17 o 
   0   4  10    14673.09    14900.54   1046.56 o 
   2   4  10     1646.29     1891.52    195.87 o 
   4   4  10     2092.34     2032.48    175.86 o 
   6   4  10      466.32      560.55    170.43 o 
   8   4  10       13.88       71.36    103.90 o 
  10   4  10     1084.64     1716.13    227.15 o 
  12   4  10       30.91      -85.84    100.16 o 
  14   4  10      146.93      250.15    152.70 o 
 -21   5  10    26380.42    25313.04   1486.14 o 
 -19   5  10     9633.08    10919.95    809.04 o 
 -17   5  10    28525.88    31065.95   1762.33 o 
 -15   5  10    37331.48    38720.98   2169.76 o 
 -13   5  10     9651.61    10817.41    591.03 o 
 -11   5  10    56681.97    55028.64   2954.71 o 
  -9   5  10    59245.25    57901.98   4002.57 o 
  -7   5  10    16204.38    15085.59    883.36 o 
  -5   5  10    20116.31    18752.64   1076.95 o 
  -3   5  10     6720.04     6174.22    428.35 o 
  -1   5  10      272.24      412.97    104.89 o 
   1   5  10     4148.85     3779.08    304.87 o 
   3   5  10      229.06       84.35    114.30 o 
   5   5  10     9522.65     8679.20    703.81 o 
   7   5  10       89.25      292.39    118.13 o 
   9   5  10     4900.14     4687.38    520.64 o 
  11   5  10    15328.90    16520.58    992.74 o 
  13   5  10     3900.19     5243.76    444.57 o 
 -20   6  10    21997.84    21830.99   1302.59 o 
 -18   6  10    18915.51    19883.81   1195.43 o 
 -16   6  10    13138.57    12412.67    785.84 o 
 -14   6  10    47687.38    51733.97   2844.65 o 
 -12   6  10    15158.16    15196.13    892.14 o 
 -10   6  10     9053.88     8768.02    662.31 o 
  -8   6  10    28860.87    29129.68   1638.10 o 
  -6   6  10     8553.70     8542.67    544.12 o 
  -4   6  10       63.24      -12.22     77.99 o 
  -2   6  10     4634.88     4323.98    512.07 o 
   0   6  10        3.57      118.88     98.81 o 
   2   6  10     1457.77      849.52    201.71 o 
   4   6  10       46.74      170.71    119.11 o 
   6   6  10     2908.03     3002.41    824.05 o 
   8   6  10     1616.52     1825.64    302.75 o 
  10   6  10      785.77      961.08    233.10 o 
  12   6  10     5102.43     4936.49    423.29 o 
 -17   7  10      423.33      350.55    146.01 o 
 -15   7  10     1497.39     1483.43    299.42 o 
 -13   7  10     7954.16     9013.03    976.30 o 
 -11   7  10      147.94       23.79     96.06 o 
  -9   7  10     3783.38     4591.34    387.98 o 
  -7   7  10     6364.18     5494.46    412.55 o 
  -5   7  10     4733.07     4666.49    465.96 o 
  -3   7  10     1707.05     1208.02    182.39 o 
  -1   7  10      607.35      482.48    139.12 o 
   1   7  10       11.13       80.74    212.26 o 
   3   7  10     5146.50     5710.27    548.94 o 
   5   7  10     1348.26      994.16    231.18 o 
   7   7  10      698.35      606.85    288.64 o 
   9   7  10        2.43       65.71    150.17 o 
 -14   8  10    12922.62    14675.76    941.97 o 
 -12   8  10    19516.77    20556.21   1235.93 o 
 -10   8  10    18181.65    17267.23   1263.65 o 
  -8   8  10     5683.60     6799.38   1279.51 o 
  -6   8  10    13570.67    13698.79   1175.43 o 
  -4   8  10     7139.35     6434.71    479.35 o 
  -2   8  10       39.19       37.07    104.00 o 
   0   8  10     2570.03     2490.37    354.23 o 
   2   8  10       78.18      245.34    147.16 o 
   4   8  10     3773.89     3989.45    457.00 o 
   6   8  10     1849.93     1095.92    553.90 o 
 -11   9  10     1400.46     1233.90    337.01 o 
  -9   9  10     5904.02     5304.15    690.33 o 
  -7   9  10     1338.70     1170.79    244.49 o 
  -5   9  10       48.70       58.91    208.46 o 
  -3   9  10      773.59      747.03    286.73 o 
  -1   9  10      205.74      162.81    169.04 o 
   1   9  10      711.63      583.72    213.58 o 
   3   9  10        1.13      136.58    168.78 o 
 -25   1  11      938.00     1233.90    396.26 o 
 -23   1  11        2.39      -86.97    189.16 o 
 -21   1  11      106.89       51.99    148.92 o 
 -19   1  11    29158.75    29514.39   1694.54 o 
 -17   1  11    17318.53    18740.54    965.46 o 
 -15   1  11    16629.66    16346.22    916.07 o 
 -13   1  11    47225.37    47839.21   2293.54 o 
 -11   1  11    28692.45    31152.31   1341.64 o 
  -9   1  11    53588.89    53551.91   3459.35 o 
  -7   1  11    72491.60    70792.87   3751.75 o 
  -5   1  11    41911.27    38683.63   3013.91 o 
  -3   1  11    74345.58    75174.84   3422.40 o 
  -1   1  11   103819.84   100485.20   4538.69 o 
   1   1  11    33543.11    32867.16   1518.14 o 
   3   1  11    33784.20    33862.47   1588.73 o 
   5   1  11    46268.80    44995.47   2095.18 o 
   7   1  11     4288.86     4662.45    295.74 o 
   9   1  11     2407.10     2397.82    234.84 o 
  11   1  11     4195.46     4367.06    431.78 o 
  13   1  11       61.12       12.39    149.46 o 
  15   1  11       14.03      100.02    163.70 o 
 -24   2  11     1617.31     1977.51    491.39 o 
 -22   2  11     8892.67     9105.76    785.60 o 
 -20   2  11     2098.44     1958.65    308.04 o 
 -18   2  11      270.17      124.03    107.88 o 
 -16   2  11    23100.93    25456.54   1431.52 o 
 -14   2  11      864.76      857.84    101.98 o 
 -12   2  11    19744.56    19014.06    942.91 o 
 -10   2  11    86823.93    86745.44   4610.43 o 
  -8   2  11    25001.75    27213.62   1506.35 o 
  -6   2  11    15934.32    15776.88    905.03 o 
  -4   2  11    96865.34    91212.50   4860.52 o 
  -2   2  11    13079.63    12570.40    984.69 o 
   0   2  11    19489.33    20393.40   1115.82 o 
   2   2  11    45077.83    42036.05   2066.96 o 
   4   2  11     8171.93     8818.34    466.54 o 
   6   2  11     8945.16     8513.01    460.69 o 
   8   2  11    12252.37    12528.20    753.09 o 
  10   2  11     1480.04     1856.03    375.46 o 
  12   2  11      847.45      737.58    205.78 o 
  14   2  11      897.40      883.50    234.06 o 
  16   2  11     1168.61     1139.91    260.15 o 
 -23   3  11     3370.10     3251.22    429.70 o 
 -21   3  11    12253.65    12521.64   1011.81 o 
 -19   3  11     4845.30     4593.91    431.46 o 
 -17   3  11     7871.04     8633.86    560.97 o 
 -15   3  11     8349.33     8994.79    659.12 o 
 -13   3  11     1829.60     2050.21    181.79 o 
 -11   3  11    33468.48    34380.71   1883.70 o 
  -9   3  11    34768.35    34217.94   2354.69 o 
  -7   3  11       77.04      217.77     82.69 o 
  -5   3  11    40308.48    42138.77   2287.62 o 
  -3   3  11     9760.07    10002.36   1124.16 o 
  -1   3  11     3532.01     3111.81    256.23 o 
   1   3  11    14969.96    15966.59    928.51 o 
   3   3  11     2682.55     2814.98    209.31 o 
   5   3  11      174.61      125.82     87.95 o 
   7   3  11    13090.20    13017.75   1220.14 o 
   9   3  11      957.85      594.70    138.95 o 
  11   3  11      771.37      444.87    137.65 o 
  13   3  11      894.84      602.50    214.23 o 
  15   3  11       28.51       31.24    181.97 o 
 -22   4  11      776.58      360.11    136.96 o 
 -20   4  11    14235.90    14190.50    881.95 o 
 -18   4  11    27437.92    26463.37   1519.25 o 
 -16   4  11      282.10      279.68    104.44 o 
 -14   4  11    51548.56    56168.20   2658.92 o 
 -12   4  11    41014.89    45482.55   2470.34 o 
 -10   4  11    21515.46    20149.10   1432.61 o 
  -8   4  11   101684.08    97696.59   7358.04 o 
  -6   4  11    96558.59    90179.90   4809.52 o 
  -4   4  11    17972.31    17905.31   1025.93 o 
  -2   4  11   104727.10   105836.27   5642.21 o 
   0   4  11    33572.67    30625.53   1687.29 o 
   2   4  11    15107.51    14942.93   1063.48 o 
   4   4  11    54024.04    51474.53   4116.18 o 
   6   4  11    12907.29    13817.03    814.96 o 
   8   4  11     5559.84     5687.11    418.11 o 
  10   4  11     6651.78     6902.84    486.59 o 
  12   4  11      608.01      475.11    153.55 o 
  14   4  11       80.62       79.23    150.34 o 
 -21   5  11     1558.50     1678.75    331.62 o 
 -19   5  11      507.88      451.05    220.85 o 
 -17   5  11    11436.35    10228.46    727.44 o 
 -15   5  11     3057.67     2521.06    272.09 o 
 -13   5  11       15.77      -58.87     74.64 o 
 -11   5  11    25409.81    26320.42   1471.81 o 
  -9   5  11    18305.12    19728.87   1346.94 o 
  -7   5  11       47.72       90.62     83.24 o 
  -5   5  11    24189.28    24828.92   1388.33 o 
  -3   5  11    10412.89     8974.41    559.77 o 
  -1   5  11      314.29      347.90     95.01 o 
   1   5  11    13245.75    13154.33    773.24 o 
   3   5  11     3679.68     3022.64    349.26 o 
   5   5  11     4147.96     3487.94    636.79 o 
   7   5  11     7289.70     7551.39   1137.69 o 
   9   5  11      145.95       23.81    134.89 o 
  11   5  11       95.41      131.48    137.23 o 
  13   5  11      461.22      450.02    164.20 o 
 -20   6  11      387.81      355.88    209.44 o 
 -18   6  11     2079.59     2184.53    264.26 o 
 -16   6  11    27652.95    27182.84   1570.41 o 
 -14   6  11     3782.08     3620.29    333.68 o 
 -12   6  11    24309.26    25548.36   1448.51 o 
 -10   6  11    20876.66    22447.60   1718.45 o 
  -8   6  11     5727.13     5166.38    394.42 o 
  -6   6  11    20538.88    22145.85   1269.48 o 
  -4   6  11    21151.97    20361.45   1817.67 o 
  -2   6  11     1998.79     1914.04    214.46 o 
   0   6  11    15471.10    16588.82    993.15 o 
   2   6  11    12775.54    12194.37    940.28 o 
   4   6  11     2860.30     2838.59    358.98 o 
   6   6  11    11560.97    13311.23   1016.18 o 
   8   6  11     6576.11     7574.20    684.62 o 
  10   6  11      810.98      517.02    207.14 o 
 -17   7  11     2858.42     2541.27    295.20 o 
 -15   7  11    15732.63    18020.57   1355.43 o 
 -13   7  11    12229.27    12792.03   1050.38 o 
 -11   7  11    10715.49     9730.47    639.45 o 
  -9   7  11    30649.88    33572.15   2482.39 o 
  -7   7  11    28116.83    28435.81   1611.24 o 
  -5   7  11    23908.02    21630.87   1677.08 o 
  -3   7  11    37382.78    38524.19   2585.68 o 
  -1   7  11    31751.51    33573.73   1890.58 o 
   1   7  11    14993.73    16390.70   1219.67 o 
   3   7  11    18949.93    19665.36   2449.87 o 
   5   7  11     8545.34     9604.76    812.74 o 
   7   7  11     5391.08     4409.22    489.73 o 
   9   7  11     6247.90     6454.13    634.22 o 
 -14   8  11       86.65      257.63    136.41 o 
 -12   8  11       57.90      -39.02    123.26 o 
 -10   8  11      764.43      656.61    157.87 o 
  -8   8  11      258.60      353.68    150.89 o 
  -6   8  11     1334.25     1164.80    213.85 o 
  -4   8  11       35.06       60.70    109.52 o 
  -2   8  11       12.41       85.34    114.78 o 
   0   8  11     5553.71     6097.02    595.90 o 
   2   8  11      240.94      130.88    145.19 o 
   4   8  11      128.64       15.71    144.64 o 
   6   8  11       68.30       75.29    169.52 o 
  -9   9  11    11325.90    12132.60   2681.70 o 
  -7   9  11    22331.87    22112.50   1552.85 o 
  -5   9  11    16404.93    17037.19   1029.94 o 
  -3   9  11    13040.82    13528.05   1054.00 o 
  -1   9  11    14067.03    13486.42   1068.64 o 
 -22   0  12     5810.67     5761.83    778.39 o 
 -20   0  12     7092.75     7343.42    638.29 o 
 -18   0  12    64874.50    69544.84   4761.22 o 
 -16   0  12      220.80      256.19    139.56 o 
 -14   0  12      204.97      486.76    148.10 o 
 -12   0  12    14050.28    16433.09   1198.05 o 
 -10   0  12    20142.30    15939.08   1621.47 o 
  -8   0  12      772.10     1158.35    287.00 o 
  -6   0  12       84.61       87.51    117.95 o 
  -4   0  12   100326.23   102710.88   7587.68 o 
  -2   0  12    20422.42    22798.45   1538.97 o 
   0   0  12    11480.32    11716.54    834.54 o 
   2   0  12    65868.49    70283.03   4567.31 o 
   4   0  12    12249.76    12369.94    906.40 o 
   6   0  12     6647.46     6945.63    557.36 o 
   8   0  12    25331.11    28596.76   1938.61 o 
  10   0  12    10942.68    11892.21   1251.84 o 
  12   0  12     8377.32     9221.11   1045.83 o 
  14   0  12    21845.32    25430.34   2479.22 o 
 -23   1  12       36.32        9.78    242.98 o 
 -21   1  12    23516.00    24226.45   1766.89 o 
 -19   1  12     3989.57     3415.25    303.99 o 
 -17   1  12      771.70      259.72    118.01 o 
 -15   1  12    15612.84    16582.56    989.02 o 
 -13   1  12     6739.55     6598.31    895.33 o 
 -11   1  12      748.83      545.11    156.23 o 
  -9   1  12     8512.75     8273.18    651.20 o 
  -7   1  12    35545.57    34005.74   2433.89 o 
  -5   1  12      717.25      797.42    112.02 o 
  -3   1  12     2510.44     2534.64    221.67 o 
  -1   1  12    19193.01    18672.72   1048.02 o 
   1   1  12     3106.66     3487.75    230.61 o 
   3   1  12      520.15      649.77    102.18 o 
   5   1  12    21304.99    22373.03   1080.72 o 
   7   1  12     2860.16     3316.14    287.92 o 
   9   1  12     4030.72     4355.46    352.89 o 
  11   1  12     9194.08     9300.40    734.13 o 
  13   1  12      449.71      428.25    188.04 o 
  15   1  12      146.59      106.76    154.51 o 
 -24   2  12     1426.87     1640.49    479.97 o 
 -22   2  12    21463.16    23443.90   1741.01 o 
 -20   2  12    13587.11    14194.65   1110.29 o 
 -18   2  12     1969.00     2187.31    264.32 o 
 -16   2  12    32787.61    30620.28   1761.55 o 
 -14   2  12      884.91     1063.09    157.65 o 
 -12   2  12     1903.07     1980.61    190.87 o 
 -10   2  12     1377.26     1326.87    158.43 o 
  -8   2  12     6246.77     6260.62    416.31 o 
  -6   2  12    18216.63    20839.71   1166.29 o 
  -4   2  12       48.77      114.95     73.02 o 
  -2   2  12    16492.30    14651.50    839.01 o 
   0   2  12    36819.39    37985.50   2518.05 o 
   2   2  12     7081.68     6488.59    441.25 o 
   4   2  12    21315.72    23494.65   1175.76 o 
   6   2  12    16762.52    16642.08    941.14 o 
   8   2  12     6913.27     6237.55    436.97 o 
  10   2  12    10142.61    10762.30    676.17 o 
  12   2  12     8218.76     9622.58    772.36 o 
  14   2  12     4316.93     5120.16    526.55 o 
 -23   3  12    17713.38    19336.67   1489.10 o 
 -21   3  12    15993.91    18010.67   1387.88 o 
 -19   3  12    42260.44    43096.59   3043.88 o 
 -17   3  12     5515.53     4860.78    436.29 o 
 -15   3  12      791.37     1101.69    139.12 o 
 -13   3  12    10481.01    10749.01    575.03 o 
 -11   3  12     4875.63     4708.69    343.17 o 
  -9   3  12    10220.91    11694.75    708.68 o 
  -7   3  12       20.02      207.03     81.36 o 
  -5   3  12    12977.62    12906.58   1151.82 o 
  -3   3  12    16499.61    17039.64    981.51 o 
  -1   3  12     9725.73     8115.19    959.17 o 
   1   3  12    32573.94    32828.27   1815.03 o 
   3   3  12    22226.29    23616.78   1535.19 o 
   5   3  12    22718.25    24720.58   1717.49 o 
   7   3  12    40432.33    48612.55   3026.35 o 
   9   3  12    15649.88    19778.63   2035.40 o 
  11   3  12     7463.98     8895.88    604.45 o 
  13   3  12    17084.71    20097.66   1428.99 o 
 -22   4  12      349.33      194.96    188.25 o 
 -20   4  12     1044.03     1081.16    255.67 o 
 -18   4  12        5.28      103.31    119.93 o 
 -16   4  12       11.07      116.69     85.88 o 
 -14   4  12     1980.13     1826.04    185.28 o 
 -12   4  12     4605.71     4438.71    498.54 o 
 -10   4  12      222.82      128.98     91.77 o 
  -8   4  12     1711.03     1675.09    189.03 o 
  -6   4  12     8519.39     9272.39    585.17 o 
  -4   4  12      585.71      590.45    124.96 o 
  -2   4  12     3900.38     3689.68    318.14 o 
   0   4  12       11.64      -38.21     77.01 o 
   2   4  12      248.98      219.32    151.88 o 
   4   4  12     3129.38     2602.17    311.23 o 
   6   4  12      362.77      383.07    151.74 o 
   8   4  12     2484.88     1740.94    659.89 o 
  10   4  12      126.13      141.71    112.11 o 
  12   4  12       12.14       21.17    120.08 o 
 -21   5  12     3788.96     3859.06    366.12 o 
 -19   5  12    11866.77    13015.87    828.49 o 
 -17   5  12    14199.83    15432.87    952.31 o 
 -15   5  12       72.67      102.38    111.89 o 
 -13   5  12       47.48      102.52    103.28 o 
 -11   5  12      725.26      745.75    136.78 o 
  -9   5  12     1985.99     1998.91    345.36 o 
  -7   5  12     1967.27     2149.57    224.47 o 
  -5   5  12      475.03      434.71    112.00 o 
  -3   5  12    14182.82    13073.12    782.37 o 
  -1   5  12    13390.80    13866.42    826.15 o 
   1   5  12    16432.55    16474.08   1209.36 o 
   3   5  12    35502.76    29927.67   2018.09 o 
   5   5  12    10484.56     9775.03    768.25 o 
   7   5  12     8554.41     7654.34    660.36 o 
   9   5  12    15612.55    16574.08   1243.69 o 
  11   5  12     7710.29     8435.59    753.91 o 
 -18   6  12      577.99      470.34    142.41 o 
 -16   6  12     6313.19     6156.10    474.30 o 
 -14   6  12     2213.13     2289.45    266.15 o 
 -12   6  12     2657.14     2412.04    314.33 o 
 -10   6  12     2378.84     2360.31    272.20 o 
  -8   6  12      202.46      261.31    174.28 o 
  -6   6  12    12475.86    12099.06    755.87 o 
  -4   6  12      289.30      305.85    158.83 o 
  -2   6  12     1231.51     1334.58    220.27 o 
   0   6  12    16580.20    14801.01   1254.65 o 
   2   6  12     4391.05     4761.42    484.93 o 
   4   6  12     9333.43     8309.47    687.82 o 
   6   6  12    14813.53    13943.56   1068.24 o 
   8   6  12     7337.24     9081.34   1906.84 o 
  10   6  12     9556.22     9489.74    820.17 o 
 -17   7  12      923.69      812.79    185.63 o 
 -15   7  12     4785.40     5125.18    523.53 o 
 -13   7  12      724.74     1242.24    678.65 o 
 -11   7  12      787.75      483.98    141.84 o 
  -9   7  12      157.90       33.70    114.61 o 
  -7   7  12     8928.50     9272.44    622.69 o 
  -5   7  12     1053.32      743.71    162.65 o 
  -3   7  12       87.07       99.57    103.43 o 
  -1   7  12     4117.46     5036.94    648.09 o 
   1   7  12     2582.87     2762.19    377.89 o 
   3   7  12       76.10      285.15    161.47 o 
   5   7  12     1430.27      937.32    246.70 o 
   7   7  12      808.01      544.47    272.87 o 
 -12   8  12     2870.48     2777.13    369.29 o 
 -10   8  12      144.40      104.74    114.06 o 
  -8   8  12       64.46      -14.70    118.58 o 
  -6   8  12      550.64      614.67    173.24 o 
  -4   8  12     9045.38     8904.88    598.20 o 
  -2   8  12     5266.96     4779.38    499.82 o 
   0   8  12     8308.98    10327.22    846.09 o 
   2   8  12    24136.65    22876.90   1651.59 o 
 -23   1  13     5698.03     5006.27    777.85 o 
 -21   1  13    39241.75    39526.53   6104.55 o 
 -19   1  13    39780.49    40554.21   2301.14 o 
 -17   1  13    31282.32    34118.99   1950.04 o 
 -15   1  13   107482.66   101051.75   5570.17 o 
 -13   1  13    94016.40   114361.03   7764.06 o 
 -11   1  13    28234.35    26784.06   1892.60 o 
  -9   1  13    21695.74    22149.06   1566.27 o 
  -7   1  13    12533.06    11600.65   1045.01 o 
  -5   1  13     4940.49     4680.06    535.40 o 
  -3   1  13    18907.21    19176.85   1086.34 o 
  -1   1  13     3439.56     3332.58    270.19 o 
   1   1  13     1483.12     1372.49    259.57 o 
   3   1  13     3851.78     3906.16    262.79 o 
   5   1  13     1287.60     1260.45    148.27 o 
   7   1  13     2690.35     2763.56    641.39 o 
   9   1  13      318.69      750.96    200.78 o 
  11   1  13     2488.06     2757.95    362.42 o 
  13   1  13     3745.89     4023.15    466.74 o 
 -22   2  13    15697.20    16596.15   1294.01 o 
 -20   2  13     3886.40     4455.83    481.18 o 
 -18   2  13    54024.34    53236.52   4347.92 o 
 -16   2  13    33783.30    30999.79   1778.62 o 
 -14   2  13    11778.32    13078.07   1050.79 o 
 -12   2  13    63639.75    58269.33   3949.68 o 
 -10   2  13     7378.64     7618.95   1200.47 o 
  -8   2  13     7066.04     7513.09    478.84 o 
  -6   2  13    34389.94    35298.22   2507.85 o 
  -4   2  13     9345.16     9444.71    582.29 o 
  -2   2  13       21.32        7.48     68.39 o 
   0   2  13     9016.48     7337.00    905.02 o 
   2   2  13      350.16      402.83    184.89 o 
   4   2  13      716.33      979.14    156.32 o 
   6   2  13      298.24      208.44    136.13 o 
   8   2  13     3893.96     3678.46    322.45 o 
  10   2  13     1047.77      672.00    212.90 o 
  12   2  13      472.49      455.48    242.70 o 
 -23   3  13    10103.10    11833.70    995.39 o 
 -21   3  13      242.82      502.12    219.96 o 
 -19   3  13     5043.57     5139.72    530.18 o 
 -17   3  13    36639.47    32792.01   1957.45 o 
 -15   3  13      102.97      -58.04     90.54 o 
 -13   3  13    12933.73    12947.60    991.46 o 
 -11   3  13    28330.56    28983.69   1633.42 o 
  -9   3  13       65.15      -24.65     80.12 o 
  -7   3  13     5044.40     5275.53    378.78 o 
  -5   3  13     6363.70     6280.17    870.14 o 
  -3   3  13     7335.14     7215.26    476.26 o 
  -1   3  13     4219.98     4042.29    320.13 o 
   1   3  13     3581.49     3153.77    270.94 o 
   3   3  13     1256.06     1311.89    238.24 o 
   5   3  13     1031.26      802.32    203.91 o 
   7   3  13      437.92      283.46    164.77 o 
   9   3  13     1294.87     1363.43    273.79 o 
  11   3  13       74.43       91.13    129.43 o 
 -22   4  13    25561.18    27705.40   2058.37 o 
 -20   4  13    61719.93    67238.20   4676.73 o 
 -18   4  13    11631.08    12765.68   1618.75 o 
 -16   4  13    43196.79    45045.36   2168.52 o 
 -14   4  13    85055.13    82949.82   3886.17 o 
 -12   4  13     6759.64     6284.24   1102.49 o 
 -10   4  13    63524.71    73659.27   6018.51 o 
  -8   4  13    48172.88    44204.76   2410.54 o 
  -6   4  13     7148.22     7191.41    477.55 o 
  -4   4  13    35039.52    34504.44   1912.32 o 
  -2   4  13    21936.18    18734.03   1074.91 o 
   0   4  13      360.46      148.10     93.87 o 
   2   4  13     3131.45     3507.15    311.64 o 
   4   4  13       16.73        9.72    119.69 o 
   6   4  13     3452.13     3514.43    407.58 o 
   8   4  13      138.65      193.46    204.65 o 
  10   4  13     1685.37     1713.17    326.69 o 
 -19   5  13     5937.49     6421.86    494.10 o 
 -17   5  13     7582.83     7997.88    560.07 o 
 -15   5  13      168.36      369.61    114.26 o 
 -13   5  13    24592.17    26516.21   1509.21 o 
 -11   5  13    14774.00    13635.16    823.62 o 
  -9   5  13      372.27      515.86    148.49 o 
  -7   5  13    13999.82    13256.05   1193.70 o 
  -5   5  13     7405.54     6378.07    438.90 o 
  -3   5  13      388.68      438.87    226.18 o 
  -1   5  13     2190.88     2614.30    276.68 o 
   1   5  13      813.55      729.06    153.69 o 
   3   5  13       34.41      -46.89     98.60 o 
   5   5  13     2441.50     2529.71    537.59 o 
   7   5  13      206.06      105.75    159.27 o 
   9   5  13     1683.51     1635.53    619.13 o 
 -18   6  13    24716.29    26637.56   1557.25 o 
 -16   6  13    15379.59    15827.63    982.47 o 
 -14   6  13    18514.01    21288.71   1091.88 o 
 -12   6  13    30155.83    30879.20   1747.54 o 
 -10   6  13     4131.83     3281.07    316.80 o 
  -8   6  13     6994.74     7348.00    515.04 o 
  -6   6  13     7909.14     7817.73    531.49 o 
  -4   6  13       48.31       98.99    107.01 o 
  -2   6  13     2750.87     2819.77    287.19 o 
   0   6  13    11589.98     9944.82   1275.21 o 
   2   6  13      782.31      338.08    226.12 o 
   4   6  13      742.36      539.93    169.32 o 
   6   6  13      623.30      115.88    146.57 o 
   8   6  13     1858.55     2573.00    361.27 o 
 -15   7  13    25342.65    27173.37   1586.22 o 
 -13   7  13     8284.61     8847.48    744.91 o 
 -11   7  13    23384.70    22549.03   1367.08 o 
  -9   7  13    26868.85    28752.81   1910.45 o 
  -7   7  13    11111.50    10949.11    709.14 o 
  -5   7  13    18719.29    20503.17   1211.00 o 
  -3   7  13     6562.50     7103.46    833.19 o 
  -1   7  13     1521.94      892.46    207.71 o 
   1   7  13     2240.78     2457.55    683.54 o 
   3   7  13       46.37       46.61    134.49 o 
   5   7  13     2970.85     3157.86    445.18 o 
 -10   8  13       22.57      163.24    113.40 o 
  -8   8  13      880.86      769.15    186.82 o 
  -6   8  13       68.43     -104.84    111.18 o 
  -4   8  13      415.40      551.82    166.45 o 
  -2   8  13      162.96       -3.42    146.05 o 
   0   8  13      153.44      118.06    144.11 o 
 -22   0  14      958.78      997.45    333.21 o 
 -20   0  14     3262.48     2692.84    490.84 o 
 -18   0  14    31705.96    29108.13   2905.92 o 
 -16   0  14    40673.25    47820.50   4697.53 o 
 -14   0  14       61.02      104.37    166.88 o 
 -12   0  14    61600.85    59500.72   5718.89 o 
 -10   0  14    57943.40    35763.60   3444.05 o 
  -8   0  14    23498.95    25478.18   2560.21 o 
  -6   0  14    97376.34    87843.52   8338.35 o 
  -4   0  14    88283.12    85222.96   8100.27 o 
  -2   0  14    39084.77    35770.12   3508.20 o 
   0   0  14    82143.23    88185.41   8394.88 o 
   2   0  14    31903.44    29799.67   1991.02 o 
   4   0  14    14229.47    15291.91   1101.41 o 
   6   0  14    17854.80    21295.22   1496.63 o 
   8   0  14     3926.91     3926.74    590.86 o 
  10   0  14     2766.13     3576.69    585.97 o 
  12   0  14     4369.42     4835.05    691.42 o 
 -23   1  14     6871.32     5985.24    818.62 o 
 -21   1  14     2092.94     1489.98    263.36 o 
 -19   1  14     8340.78     9108.19    624.62 o 
 -17   1  14    15406.90    15468.39    961.02 o 
 -15   1  14    10852.16    11880.64    760.28 o 
 -13   1  14    14482.68    14861.71   1822.26 o 
 -11   1  14       55.25      297.04    154.37 o 
  -9   1  14    32594.10    29466.73   2060.09 o 
  -7   1  14    20938.61    16531.96   1204.38 o 
  -5   1  14      563.94      449.37    135.52 o 
  -3   1  14    27943.35    28803.79   2025.39 o 
  -1   1  14     5585.69     5495.43    413.56 o 
   1   1  14       20.77       77.95     92.67 o 
   3   1  14    19251.77    19506.19   1131.66 o 
   5   1  14     3910.04     4040.59    331.82 o 
   7   1  14      591.13      437.90    186.08 o 
   9   1  14     7010.39     8616.11    696.36 o 
  11   1  14      781.61      920.89    239.21 o 
 -22   2  14      883.06      631.76    224.90 o 
 -20   2  14     5727.43     5582.34    722.68 o 
 -18   2  14       20.02     -138.16     94.97 o 
 -16   2  14     3156.95     3045.42    293.96 o 
 -14   2  14    25705.38    25001.75   2082.02 o 
 -12   2  14     1282.12     1273.09    233.40 o 
 -10   2  14    24783.42    26215.39   3529.39 o 
  -8   2  14    24567.59    25200.95   2187.05 o 
  -6   2  14     1652.15     1704.70    335.65 o 
  -4   2  14    14325.41    16330.70    956.26 o 
  -2   2  14    41716.18    40336.63   2179.49 o 
   0   2  14     7435.98     6810.42    455.09 o 
   2   2  14    20257.77    18533.43   2053.11 o 
   4   2  14    21726.18    20773.13   1279.18 o 
   6   2  14     5448.43     4368.43    539.76 o 
   8   2  14     5553.04     5540.95    516.19 o 
  10   2  14      720.31      554.44    267.44 o 
 -21   3  14     1602.32     1379.01    295.96 o 
 -19   3  14     1064.04     1492.34    281.57 o 
 -17   3  14     7895.53     6761.77   1006.46 o 
 -15   3  14      728.32      952.78    172.28 o 
 -13   3  14    25962.43    25976.88   1858.84 o 
 -11   3  14    55515.39    56920.55   3888.17 o 
  -9   3  14    30108.51    31734.52   1756.32 o 
  -7   3  14    32448.35    33661.35   1874.88 o 
  -5   3  14    51089.72    55992.55   4926.75 o 
  -3   3  14    24958.51    25052.13   1624.59 o 
  -1   3  14    33280.55    34500.84   1916.96 o 
   1   3  14    26579.47    28331.85   1591.42 o 
   3   3  14     7680.60     7342.09    493.45 o 
   5   3  14    16201.59    17862.61   1292.95 o 
   7   3  14     6580.25     7419.13    640.91 o 
   9   3  14     1956.06     1534.75    277.01 o 
  11   3  14     2965.88     3634.30    632.17 o 
 -20   4  14      343.67      756.40    240.99 o 
 -18   4  14      187.27      369.90    181.28 o 
 -16   4  14      162.43      167.90    122.62 o 
 -14   4  14     1386.52     1199.54    185.25 o 
 -12   4  14     4440.34     4180.99    333.94 o 
 -10   4  14     5372.44     6308.94    568.28 o 
  -8   4  14      840.23      491.35    180.91 o 
  -6   4  14     1402.86     1243.50    178.82 o 
  -4   4  14     3046.88     3152.21    320.93 o 
  -2   4  14        7.46      -98.35     79.69 o 
   0   4  14      719.81      961.15    159.71 o 
   2   4  14      186.93       91.49    102.56 o 
   4   4  14      621.33      571.42    283.74 o 
   6   4  14      180.27      281.18    244.33 o 
   8   4  14       34.00      -19.88    153.70 o 
  10   4  14      160.32      337.75    203.90 o 
 -19   5  14       89.23       94.93    170.83 o 
 -17   5  14    11717.07    12422.76   1031.24 o 
 -15   5  14    11135.25    11672.87    653.40 o 
 -13   5  14     3077.41     3293.35    305.18 o 
 -11   5  14    21669.15    24681.44   2455.97 o 
  -9   5  14    24867.60    24753.06   1517.72 o 
  -7   5  14    21419.98    20017.83   1149.52 o 
  -5   5  14    52988.80    50937.67   2781.27 o 
  -3   5  14    31834.67    31490.48   1754.76 o 
  -1   5  14    22886.23    23281.43   1344.41 o 
   1   5  14    35072.83    37697.46   2575.01 o 
   3   5  14    17588.95    18263.81   1610.05 o 
   5   5  14     6912.59     7097.04   1012.67 o 
   7   5  14     8211.92     8761.17    767.00 o 
 -16   6  14       20.59     -165.27    110.18 o 
 -14   6  14    13570.80    14623.01    915.80 o 
 -12   6  14    10835.32    11267.97    727.67 o 
 -10   6  14    12250.07    13297.62    831.75 o 
  -8   6  14    46320.22    44570.36   2469.13 o 
  -6   6  14    19190.80    18406.22   1091.79 o 
  -4   6  14    10550.29    11269.37    722.52 o 
  -2   6  14    23237.13    22228.12   1300.20 o 
   0   6  14     7065.94     6938.05    635.24 o 
   2   6  14     3293.67     3346.48    413.66 o 
   4   6  14    12780.89    11735.20    919.82 o 
   6   6  14     2544.24     2086.58    328.95 o 
 -13   7  14     1228.67      944.72    190.69 o 
 -11   7  14        6.87      279.64    131.14 o 
  -9   7  14     5057.69     6220.42    495.33 o 
  -7   7  14     7585.05     6259.54    553.05 o 
  -5   7  14      517.88     1019.55    204.83 o 
  -3   7  14     7121.44     7905.62    579.51 o 
  -1   7  14     1993.41     2166.17    347.14 o 
   1   7  14       14.05       44.01    147.55 o 
   3   7  14     1766.04     1600.32    285.65 o 
 -21   1  15    23056.90    22711.73   1655.82 o 
 -19   1  15     6480.58     7370.73   1140.41 o 
 -17   1  15    18184.27    17728.33   1087.57 o 
 -15   1  15    11463.31    12580.96    806.63 o 
 -13   1  15     1346.58     1035.56    164.98 o 
 -11   1  15    16209.31    15539.72   1161.86 o 
  -9   1  15    13783.25    13470.20   1024.91 o 
  -7   1  15       44.71      -12.34     99.19 o 
  -5   1  15      923.05     1761.16    403.33 o 
  -3   1  15     7941.32     8166.08    681.46 o 
  -1   1  15    25009.66    24998.84   1790.05 o 
   1   1  15    13512.55    15149.37   2128.62 o 
   3   1  15    19995.95    21821.29   1832.19 o 
   5   1  15    16325.03    17461.63   1034.72 o 
   7   1  15     9182.05    10709.57    848.47 o 
   9   1  15    10509.84    10204.97   1145.84 o 
 -22   2  15     2596.19     2885.61    408.45 o 
 -20   2  15    21907.29    22971.46   2691.50 o 
 -18   2  15    19034.29    20013.27   1211.14 o 
 -16   2  15      351.63      287.83    122.03 o 
 -14   2  15    19474.44    18201.62   1409.37 o 
 -12   2  15    15057.22    15339.38   1539.39 o 
 -10   2  15     3863.88     4323.67    468.97 o 
  -8   2  15     3989.26     4085.62    443.36 o 
  -6   2  15      177.95      241.74    134.03 o 
  -4   2  15    11094.48    10416.09   1244.50 o 
  -2   2  15      687.53      471.51    123.93 o 
   0   2  15     4929.52     4613.23    352.53 o 
   2   2  15    15069.00     9255.35    976.79 o 
   4   2  15     6174.59     6327.85    911.49 o 
   6   2  15    11273.24    12066.26    925.97 o 
   8   2  15     9265.27     9680.88   1405.40 o 
  10   2  15     2149.09     1869.33    429.42 o 
 -21   3  15      262.80      350.27    198.73 o 
 -19   3  15    11250.77    12405.93    998.36 o 
 -17   3  15     2403.81     2449.24    496.74 o 
 -15   3  15      146.91      318.29    127.11 o 
 -13   3  15    14324.12    13624.38   1052.17 o 
 -11   3  15      549.69      966.06    288.91 o 
  -9   3  15     2405.22     1895.92    486.77 o 
  -7   3  15     4894.22     4752.12    509.52 o 
  -5   3  15     3227.17     2950.09    283.41 o 
  -3   3  15     1537.79     1671.55    204.26 o 
  -1   3  15      458.99      527.87    128.52 o 
   1   3  15    13464.18    13261.78    807.49 o 
   3   3  15     1315.61     1385.12    315.81 o 
   5   3  15       22.72      147.47    152.11 o 
   7   3  15     4363.39     5201.14    957.77 o 
   9   3  15     1594.17     1874.55    324.72 o 
 -20   4  15     7755.50     7996.89    761.42 o 
 -18   4  15     8795.74     8583.88    777.35 o 
 -16   4  15    24894.69    24839.04   2605.99 o 
 -14   4  15       53.32      242.50    133.86 o 
 -12   4  15     4571.62     4824.31    526.72 o 
 -10   4  15    19248.45    21875.58   1428.59 o 
  -8   4  15     2689.47     2506.25    256.63 o 
  -6   4  15       69.72       95.16    101.42 o 
  -4   4  15      612.27      541.83    182.60 o 
  -2   4  15    24832.25    23661.14   1358.79 o 
   0   4  15    15395.98    15340.34    932.19 o 
   2   4  15     5432.52     5369.07    510.40 o 
   4   4  15    18589.32    17416.02   1268.28 o 
   6   4  15     8683.11     7547.27    663.36 o 
   8   4  15     8202.26     8648.18   1858.19 o 
 -17   5  15      110.11       89.94    179.92 o 
 -15   5  15     3898.60     4139.37    388.93 o 
 -13   5  15     9193.90     9326.18    792.17 o 
 -11   5  15     3686.33     4220.96    349.84 o 
  -9   5  15        6.04      -64.23     86.53 o 
  -7   5  15      103.91      155.00    130.70 o 
  -5   5  15    13082.80    13026.27    810.82 o 
  -3   5  15      377.03      223.97    117.05 o 
  -1   5  15      254.13      135.02    113.59 o 
   1   5  15     3532.38     4394.27   1117.58 o 
   3   5  15       16.80     -101.29    131.51 o 
   5   5  15      739.49      650.00    219.71 o 
 -14   6  15     9508.82     9963.91    678.16 o 
 -12   6  15      279.16      191.94    158.09 o 
 -10   6  15      834.16      589.19    155.44 o 
  -8   6  15     1913.52     1976.46    241.26 o 
  -6   6  15     3330.95     3172.59    322.50 o 
  -4   6  15     1730.15     1487.86    220.60 o 
  -2   6  15      205.12       43.60    106.41 o 
   0   6  15     5276.69     6243.05    603.59 o 
   2   6  15     4741.03     4949.13    542.29 o 
 -11   7  15     2851.78     3089.03    323.19 o 
  -9   7  15      304.50      388.42    163.31 o 
  -7   7  15      845.02      706.92    179.31 o 
  -5   7  15       73.41       47.73    120.74 o 
  -3   7  15     3464.48     3640.68    366.39 o 
  -1   7  15     1083.81     1251.29    285.21 o 
 -20   0  16    25340.47    26394.63   2712.41 o 
 -18   0  16    50468.35    58785.38   5735.74 o 
 -16   0  16     2537.52     4176.24    682.72 o 
 -14   0  16    51836.38    45355.96   4421.94 o 
 -12   0  16    67423.20    61666.30   5945.56 o 
 -10   0  16     2692.27     1892.71    357.67 o 
  -8   0  16    82079.04    70119.89   6717.43 o 
  -6   0  16    90270.05    85689.35   8184.52 o 
  -4   0  16    23400.43    19690.80   2026.43 o 
  -2   0  16    17054.41    18045.41   1894.34 o 
   0   0  16     7247.02     6274.42    819.16 o 
   2   0  16      138.21       85.34    199.49 o 
   4   0  16      754.31      543.03    285.92 o 
 -21   1  16    11292.92    10756.65    888.53 o 
 -19   1  16      774.80      999.72    256.72 o 
 -17   1  16     2773.79     3110.36    385.80 o 
 -15   1  16    19098.17    20092.59   1981.85 o 
 -13   1  16     1333.31     1699.74    425.07 o 
 -11   1  16     6862.56     7207.51    640.83 o 
  -9   1  16    14225.66    14185.28   1090.24 o 
  -7   1  16     1297.15     1272.34    234.38 o 
  -5   1  16     6798.60     6026.50   1453.50 o 
  -3   1  16     4667.76     4517.06    469.39 o 
  -1   1  16      587.42      506.63    168.54 o 
   1   1  16     3768.62     4200.91    455.96 o 
   3   1  16     3284.68     3622.58    716.42 o 
   5   1  16       94.32       24.46    242.43 o 
   7   1  16      605.71      634.29    213.99 o 
 -20   2  16     7247.52     7929.44    581.91 o 
 -18   2  16     3713.59     3419.04    341.41 o 
 -16   2  16    30024.40    30885.03   2541.39 o 
 -14   2  16    10773.17     9938.41   1101.76 o 
 -12   2  16    14273.21    13180.51   1157.53 o 
 -10   2  16    59845.37    62959.47   6668.51 o 
  -8   2  16     7818.04     7661.01    670.80 o 
  -6   2  16    16934.38    15437.42   1523.62 o 
  -4   2  16    27627.21    27870.08   1988.09 o 
  -2   2  16     1658.72     1269.57    580.80 o 
   0   2  16     1614.52     1081.57    222.77 o 
   2   2  16     4043.48     4164.14    576.83 o 
   4   2  16      150.88       31.19    174.49 o 
   6   2  16      132.31       42.86    153.55 o 
   8   2  16        0.08     -101.38    153.16 o 
 -19   3  16    25813.64    26868.36   1758.52 o 
 -17   3  16    16124.53    12243.09   1999.79 o 
 -15   3  16    29609.57    30998.87   1822.89 o 
 -13   3  16    55168.03    55771.39   3832.27 o 
 -11   3  16    23084.78    21692.05   1594.29 o 
  -9   3  16    40349.15    38840.37   2721.07 o 
  -7   3  16    39173.07    46857.57   3264.16 o 
  -5   3  16    17375.26    19195.74   1447.01 o 
  -3   3  16    17863.69    18586.03   1392.87 o 
  -1   3  16     8351.23     9812.39    639.12 o 
   1   3  16      626.21      405.94    137.41 o 
   3   3  16     1057.97      722.34    190.03 o 
   5   3  16      251.87      337.55    169.26 o 
   7   3  16     1093.29     2059.15    340.22 o 
 -18   4  16     1849.46     1736.16    322.83 o 
 -16   4  16     1600.60     1884.64    263.31 o 
 -14   4  16       65.97      127.89    146.05 o 
 -12   4  16      654.82      772.62    215.96 o 
 -10   4  16     1008.18      654.86    215.76 o 
  -8   4  16     8128.48     7927.84    711.72 o 
  -6   4  16      519.43      378.12    133.76 o 
  -4   4  16      591.70      614.14    144.48 o 
  -2   4  16        7.32       13.48     96.69 o 
   0   4  16     1304.56     1582.25    228.22 o 
   2   4  16      562.65      694.74    207.66 o 
   4   4  16      167.31      247.63    269.34 o 
   6   4  16       14.13       72.61    165.53 o 
 -15   5  16     9894.48     9534.91    669.38 o 
 -13   5  16    21369.88    21471.95   1597.38 o 
 -11   5  16    20099.42    16403.29   1750.84 o 
  -9   5  16     7106.78     7917.07    660.08 o 
  -7   5  16    25068.26    23312.50   1670.54 o 
  -5   5  16    22266.27    21836.05   1314.31 o 
  -3   5  16     5977.07     6808.46    503.55 o 
  -1   5  16    16011.79    14922.11    922.58 o 
   1   5  16     4190.91     5207.67    534.90 o 
   3   5  16       22.53       -7.53    140.61 o 
 -12   6  16     5687.74     6938.00   1174.65 o 
 -10   6  16    16849.92    18104.96   1221.06 o 
  -8   6  16     9375.71    10083.88    668.37 o 
  -6   6  16     1827.60     1278.55    205.97 o 
  -4   6  16     9734.98    10170.75    670.70 o 
  -2   6  16     3544.09     4600.20    560.69 o 
   0   6  16     1328.66     2067.09    331.12 o 
 -19   1  17       23.07      -46.38    165.05 o 
 -17   1  17      113.52      197.16    156.75 o 
 -15   1  17     5861.17     6930.34    668.32 o 
 -13   1  17     5203.40     4994.38    566.94 o 
 -11   1  17    12232.93    10507.24    852.13 o 
  -9   1  17    41566.61    39092.18   2741.25 o 
  -7   1  17    13224.51    11810.84   1332.02 o 
  -5   1  17    13581.40     9172.19    992.01 o 
  -3   1  17    25628.92    23142.02   1662.44 o 
  -1   1  17    15460.70    16324.09   1245.41 o 
   1   1  17    14483.99    17112.63   1293.14 o 
   3   1  17    19909.08    21638.72   1594.32 o 
   5   1  17    13189.38    16688.66   1819.33 o 
 -18   2  17     4572.04     4634.90    517.42 o 
 -16   2  17       39.44      128.32    141.76 o 
 -14   2  17      414.53      287.06    128.56 o 
 -12   2  17    24958.21    26929.93   2834.17 o 
 -10   2  17     6998.55     7370.20    684.49 o 
  -8   2  17     1626.00     2391.27    348.69 o 
  -6   2  17    20012.56    18975.80   1442.36 o 
  -4   2  17     8656.57     9505.07    797.93 o 
  -2   2  17     6859.83     7401.75    671.57 o 
   0   2  17    17195.83    17679.38   2814.06 o 
   2   2  17    10111.56     9741.04   1429.04 o 
   4   2  17     9720.92    10740.93   1290.43 o 
 -17   3  17     3310.19     2875.84    583.03 o 
 -15   3  17     2104.72     2304.00    288.18 o 
 -13   3  17     4460.15     4155.73    504.16 o 
 -11   3  17     9380.16     9040.74    771.72 o 
  -9   3  17        8.48       96.30    147.90 o 
  -7   3  17    11781.89    14366.48   1560.59 o 
  -5   3  17     4783.48     6051.21    626.18 o 
  -3   3  17       29.93     -130.06    127.62 o 
  -1   3  17     5343.46     5704.22    855.03 o 
   1   3  17     3061.73     2878.02    529.16 o 
   3   3  17      234.55      428.21    180.45 o 
   5   3  17     5383.34     5795.89    563.90 o 
 -16   4  17     7969.33     8339.59    769.07 o 
 -14   4  17     7504.26     6150.90    600.84 o 
 -12   4  17      382.36      415.96    198.36 o 
 -10   4  17    21833.53    22278.47   1650.21 o 
  -8   4  17    16436.76    18581.89   1421.78 o 
  -6   4  17     6406.61     7452.60    696.53 o 
  -4   4  17    35804.40    36011.31   2541.64 o 
  -2   4  17    30140.75    29067.37   2079.59 o 
   0   4  17    15799.37    15614.63    955.73 o 
   2   4  17    22410.13    21845.70   1552.69 o 
 -13   5  17     3273.86     3848.96    936.03 o 
 -11   5  17     1936.26     1275.09    343.26 o 
  -9   5  17       26.84      115.67    168.98 o 
  -7   5  17     6036.58     7272.44   1660.33 o 
  -5   5  17     3896.69     3634.45    343.54 o 
  -3   5  17     2283.46     2666.06    293.30 o 
  -1   5  17    11827.68    11874.59    945.93 o 
  -8   6  17    12476.88    12523.00    801.88 o 
  -6   6  17    11875.55    13193.79   1374.28 o 
 -18   0  18     7911.27    10087.56   1299.67 o 
 -16   0  18    10876.90    11992.77   1407.30 o 
 -14   0  18    24829.02    20532.24   2148.19 o 
 -12   0  18      292.50      143.50    232.65 o 
 -10   0  18      573.95      671.85    262.00 o 
  -8   0  18    11477.56     8065.48    937.66 o 
  -6   0  18     5947.05     5728.68    822.42 o 
  -4   0  18      910.85      828.40    318.53 o 
  -2   0  18      423.18      247.32    219.60 o 
   0   0  18     4663.07     5231.85    751.76 o 
   2   0  18     4886.95     4492.60    701.75 o 
   4   0  18     5621.08     5958.61    839.81 o 
 -17   1  18    10275.42     9716.98    834.64 o 
 -15   1  18       97.73      -18.04    152.68 o 
 -13   1  18      450.35      546.74    192.14 o 
 -11   1  18     4272.98     4035.46    443.75 o 
  -9   1  18     3495.78     2990.21    403.36 o 
  -7   1  18      280.99      270.56    359.30 o 
  -5   1  18        5.44      -31.82    171.77 o 
  -3   1  18     3374.73     3503.80   1007.51 o 
  -1   1  18      130.84      -54.61    128.77 o 
   1   1  18       35.78      -75.56    149.85 o 
   3   1  18     2001.79     1876.75    334.18 o 
 -16   2  18     8372.27     7916.27    713.00 o 
 -14   2  18      618.78      168.98    147.50 o 
 -12   2  18     9961.96    11532.85   2071.54 o 
 -10   2  18      245.48       67.39    147.44 o 
  -8   2  18     2993.44     2975.43    425.34 o 
  -6   2  18     1129.14     1114.58    239.44 o 
  -4   2  18       79.76       97.44    157.44 o 
  -2   2  18       26.95       85.33    152.62 o 
   0   2  18      970.92      709.37    219.33 o 
   2   2  18      469.62     1075.35    257.53 o 
 -15   3  18    19961.77    21787.60   1340.75 o 
 -13   3  18     8389.56     9791.81   1005.33 o 
 -11   3  18     5974.75     5481.93    566.91 o 
  -9   3  18     5541.85     6666.54    662.25 o 
  -7   3  18      669.61      500.23    211.36 o 
  -5   3  18        4.10      -71.83    156.82 o 
  -3   3  18       18.83       17.09    159.51 o 
  -1   3  18     3697.91     3962.71    677.56 o 
   1   3  18     1290.29      956.14    375.61 o 
 -14   4  18      111.12      205.00    173.92 o 
 -12   4  18      851.46      857.14    244.92 o 
 -10   4  18      494.53      466.47    271.51 o 
  -8   4  18      668.75      467.25    210.39 o 
  -6   4  18      508.67      359.19    242.98 o 
  -4   4  18      395.96      328.41    187.55 o 
  -2   4  18      294.91      184.98    212.81 o 
   0   4  18        0.30       25.00    216.34 o 
  -9   5  18     1515.36     1727.39    329.47 o 
  -7   5  18      367.63      336.36    209.69 o 
  -5   5  18     1636.24      803.85    238.29 o 
 -15   1  19    23832.42    27559.05   3042.09 o 
 -13   1  19    16434.87    17406.44   2206.35 o 
 -11   1  19    24644.83    22038.63   3669.09 o 
  -9   1  19    17953.84    17873.77   1376.96 o 
  -7   1  19    16290.59    14510.02   1134.83 o 
  -5   1  19    24746.27    21854.63   2252.28 o 
  -3   1  19     8602.94     7257.02   1463.83 o 
  -1   1  19     2598.09     1891.69    304.78 o 
   1   1  19     5205.52     5248.45    570.75 o 
 -14   2  19    36299.32    30817.71   4140.10 o 
 -12   2  19    19131.69    21157.62   1616.26 o 
 -10   2  19     7092.63     7671.36    728.54 o 
  -8   2  19    23738.11    25300.72   1870.30 o 
  -6   2  19     7388.23     7935.17    719.04 o 
  -4   2  19     1764.37     2672.82    403.47 o 
  -2   2  19     4812.19     5357.45    571.14 o 
   0   2  19     2875.81     2998.77    780.84 o 
 -13   3  19     9271.80     9415.27    847.38 o 
 -11   3  19      110.10        5.13    149.19 o 
  -9   3  19     1995.64     2274.20    372.40 o 
  -7   3  19     3717.55     4592.07    559.82 o 
  -5   3  19       41.78       25.47    187.36 o 
  -3   3  19     2087.31     2635.21    557.16 o 
 -12   0  20    10083.96    10418.59   1269.78 o 
 -10   0  20      942.33      681.64    273.96 o 
  -8   0  20     8192.79     5484.61    702.29 o 
  -6   0  20    13639.07    12112.35   1364.36 o 
  -4   0  20    10391.87    11124.69   1331.74 o 
 -11   1  20     4010.87     2895.35    584.07 o 
  -9   1  20     1275.29      819.58    240.95 o 
  -7   1  20      329.80       91.61    170.28 o 
  -5   1  20     8666.48     7707.71    702.90 o 
  -8   2  20     4428.50     4880.48    549.76 o 
                                                 
